# Supplementary material for: [(1R,4S)-(+)-3-Benzoyl-1,7,7-trimethyl­bicyclo­[2.2.1]heptan-2-olato-κ2 O 2,O 3](η4-norbornadiene)rhodium(I)
Source: Acta Crystallogr Sect E Struct Rep Online. 2010 Jul 10;66(Pt 8):m915–6. doi: 10.1107/S160053681002667X (PMC3007428; doi:10.1107/S160053681002667X)
Supplement: Supplementary file 2 [file e-66-0m915-Isup2.hkl]

# 
# h,k,l, Fc-squared, Fo-squared, sigma(Fo-squared) and status flag 
# 
data_I
_shelx_title ' P4 - P 21 21 21' 
_shelx_refln_list_code          4 
_shelx_F_calc_maximum      191.40 
_exptl_crystal_F_000       928.00 
_reflns_d_resolution_high  0.8113 
 
loop_ 
 _symmetry_equiv_pos_as_xyz 
 'x, y, z' 
 '-x+1/2, -y, z+1/2' 
 'x+1/2, -y+1/2, -z' 
 '-x, y+1/2, -z+1/2' 
 
_cell_length_a     6.4755 
_cell_length_b     8.2817 
_cell_length_c    38.3200 
_cell_angle_alpha  90.000 
_cell_angle_beta   90.000 
_cell_angle_gamma  90.000 
 
_shelx_F_squared_multiplier     1.000 
 
loop_ 
 _refln_index_h 
 _refln_index_k 
 _refln_index_l 
 _refln_F_squared_calc 
 _refln_F_squared_meas 
 _refln_F_squared_sigma 
 _refln_observed_status 
   2   0   0     8045.65     8074.85    129.62 o 
   4   0   0     2326.03     2343.18     42.33 o 
   6   0   0     2266.12     2355.43     98.10 o 
   1   1   0    21376.63    21414.80    217.99 o 
   2   1   0      193.13      184.45     29.39 o 
   3   1   0     7216.49     7189.66     47.40 o 
   4   1   0     5440.98     5380.43     79.35 o 
   5   1   0     1249.68     1208.69     14.26 o 
   6   1   0      388.29      457.37     21.33 o 
   7   1   0      119.60      130.58     11.19 o 
   0   2   0     9190.62     9705.92    106.75 o 
   1   2   0    22546.43    22884.24    229.93 o 
   2   2   0       20.03       96.74     24.13 o 
   3   2   0     6977.08     6992.01     78.05 o 
   4   2   0      156.88      136.71      9.63 o 
   5   2   0     3764.33     3769.81     30.80 o 
   6   2   0      172.08      164.54      7.89 o 
   7   2   0      903.58      906.37     30.72 o 
   1   3   0     6671.25     6776.99     44.46 o 
   2   3   0      491.08      501.05     45.37 o 
   3   3   0     2849.68     2558.75     59.41 o 
   4   3   0     2718.58     2555.08     38.12 o 
   5   3   0     2718.07     2706.06     26.66 o 
   6   3   0      252.87      299.54     10.90 o 
   7   3   0       21.32       21.26     17.51 o 
   0   4   0    26005.37    25968.50    414.20 o 
   1   4   0      190.51      179.53     17.43 o 
   2   4   0     3176.53     3064.61     48.08 o 
   3   4   0      386.39      410.16      9.67 o 
   4   4   0      135.44      153.61     18.14 o 
   5   4   0       81.62      104.77      7.55 o 
   6   4   0     1114.11     1092.39     29.02 o 
   7   4   0      135.93      131.50     16.46 o 
   1   5   0       66.36       75.15     12.37 o 
   2   5   0     2575.58     2531.57     31.96 o 
   3   5   0      482.73      464.68     12.82 o 
   4   5   0     3773.61     3737.88     34.90 o 
   5   5   0      456.02      450.75     12.99 o 
   6   5   0      385.52      401.06     15.79 o 
   0   6   0      307.83      281.92     16.61 o 
   1   6   0     5530.68     5523.78     77.27 o 
   2   6   0      168.68      168.05      8.47 o 
   3   6   0      357.74      431.54     19.09 o 
   4   6   0      318.53      325.66     11.13 o 
   5   6   0      353.80      401.15     12.97 o 
   6   6   0      363.80      368.03     16.09 o 
   1   7   0      325.68      342.82     11.03 o 
   2   7   0       80.67      109.96     10.24 o 
   3   7   0     3226.98     3114.72     47.97 o 
   4   7   0       95.66      118.81      8.65 o 
   5   7   0      702.99      753.89     17.91 o 
   0   8   0     1169.31     1076.55     30.85 o 
   1   8   0      536.37      488.71     13.69 o 
   2   8   0     1138.68     1056.39     20.62 o 
   3   8   0       25.93       39.49      7.69 o 
   4   8   0        2.68       49.99      8.56 o 
   1   9   0        0.16       26.58      7.84 o 
   2   9   0      848.35      758.19     18.43 o 
   3   9   0        9.29       44.87      8.18 o 
   0  10   0      150.83      192.08     18.43 o 
   1  10   0      299.81      280.45     14.89 o 
   1   0   1     9277.86     9409.17    100.69 o 
   2   0   1     4482.19     4406.83     45.22 o 
   3   0   1     1732.68     1994.93     46.45 o 
   4   0   1     2473.52     2374.43     27.16 o 
   5   0   1      164.32      211.54     18.40 o 
   6   0   1     1446.80     1538.31     28.83 o 
   7   0   1      364.51      403.89     23.35 o 
  -7   1   1      392.48      423.25     19.74 o 
  -6   1   1     1951.92     1940.63     20.64 o 
  -5   1   1     1092.50     1082.60     13.53 o 
  -4   1   1     1941.80     1872.06     40.69 o 
  -3   1   1     4109.10     4282.43     47.78 o 
  -2   1   1     4424.53     4389.69     53.05 o 
  -1   1   1    15816.26    16467.00    162.70 o 
   0   1   1    31957.56    29660.90    362.02 o 
   1   1   1    15560.20    15940.66    109.38 o 
   2   1   1     4378.83     4404.28     66.06 o 
   3   1   1     4215.59     4380.70     45.74 o 
   4   1   1     1947.44     1883.46     37.83 o 
   5   1   1     1044.59     1022.87     13.99 o 
   6   1   1     2005.81     2011.96     36.31 o 
   7   1   1      377.18      402.10     22.91 o 
  -7   2   1       18.09       63.87     14.33 o 
  -6   2   1      153.72      147.40     10.96 o 
  -5   2   1     3312.76     3277.09     38.24 o 
  -4   2   1      702.56      671.49     18.30 o 
  -3   2   1     8538.40     8690.06     98.73 o 
  -2   2   1     3832.08     3947.56     50.98 o 
  -1   2   1      721.18      750.42     16.92 o 
   0   2   1    10807.84    11105.98     34.15 o 
   1   2   1      751.54      768.73      8.63 o 
   2   2   1     3879.29     3931.56     65.40 o 
   3   2   1     8960.29     9044.59     62.73 o 
   4   2   1      708.08      705.30     22.01 o 
   5   2   1     3339.00     3283.29     41.10 o 
   6   2   1      160.67      188.46     10.21 o 
   7   2   1       18.73       30.26     16.09 o 
  -7   3   1      545.25      536.31     42.10 o 
  -6   3   1      590.46      608.53     17.00 o 
  -5   3   1      860.71      947.77     19.24 o 
  -4   3   1      570.86      569.70     22.66 o 
  -3   3   1     1627.82     1674.41     31.21 o 
  -2   3   1    10554.08    11464.96    175.22 o 
  -1   3   1     6871.00     6935.16     50.82 o 
   0   3   1     6712.84     6909.01     41.29 o 
   1   3   1     6957.29     6843.72     51.50 o 
   2   3   1    10390.31    10933.58     78.37 o 
   3   3   1     1606.98     1546.53     29.11 o 
   4   3   1      590.43      589.84     25.20 o 
   5   3   1      866.01      916.65     16.54 o 
   6   3   1      610.28      626.95     14.65 o 
   7   3   1      545.50      528.64     33.97 o 
  -7   4   1      143.59      131.54     21.00 o 
  -6   4   1      705.37      732.13     24.24 o 
  -5   4   1      269.05      293.86     10.30 o 
  -4   4   1     2222.74     2253.30     23.14 o 
  -3   4   1      160.91      192.51     20.98 o 
  -2   4   1     3932.16     3830.26     28.36 o 
  -1   4   1     6504.80     6709.63     74.26 o 
   0   4   1      299.35      316.40     33.09 o 
   1   4   1     6357.88     6408.73     44.43 o 
   2   4   1     3844.56     3746.34     53.13 o 
   3   4   1      183.21      189.26     14.71 o 
   4   4   1     2282.09     2362.22     33.24 o 
   5   4   1      260.67      285.26     15.49 o 
   6   4   1      727.22      773.83     22.22 o 
   7   4   1      143.31      155.22     14.83 o 
  -6   5   1      726.84      725.01     20.13 o 
  -5   5   1      360.43      377.27     12.05 o 
  -4   5   1      413.97      455.36     13.98 o 
  -3   5   1      681.21      679.49     12.76 o 
  -2   5   1     1216.21     1175.85     16.80 o 
  -1   5   1     2385.56     2372.65     22.80 o 
   0   5   1     8338.19     8484.74     92.46 o 
   1   5   1     2307.41     2257.90     16.95 o 
   2   5   1     1247.99     1142.86     14.85 o 
   3   5   1      723.41      718.09     17.43 o 
   4   5   1      420.16      466.58     13.83 o 
   5   5   1      351.06      353.10     11.74 o 
   6   5   1      732.92      736.02     17.22 o 
  -6   6   1      127.24      146.89     11.88 o 
  -5   6   1     1370.22     1364.21     22.30 o 
  -4   6   1      597.64      605.30     14.20 o 
  -3   6   1     2763.59     2703.48     32.87 o 
  -2   6   1      411.42      398.97     10.05 o 
  -1   6   1      810.24      822.50     12.72 o 
   0   6   1     1621.42     1636.45     17.40 o 
   1   6   1      779.30      771.70     17.88 o 
   2   6   1      465.48      440.21     13.02 o 
   3   6   1     2831.83     2773.58     45.86 o 
   4   6   1      591.78      604.99     17.43 o 
   5   6   1     1388.54     1384.30     23.56 o 
   6   6   1      124.93      133.39     11.67 o 
  -5   7   1      486.60      514.11     15.20 o 
  -4   7   1      628.52      580.61     14.73 o 
  -3   7   1      248.99      307.71     15.51 o 
  -2   7   1     1246.80     1209.58     22.87 o 
  -1   7   1     1165.94     1119.99     26.72 o 
   0   7   1      130.22      156.99      9.45 o 
   1   7   1     1167.93     1104.30     18.18 o 
   2   7   1     1235.02     1194.50     22.14 o 
   3   7   1      246.02      297.43     10.91 o 
   4   7   1      624.62      580.35     14.93 o 
   5   7   1      495.35      518.45     17.13 o 
  -4   8   1      802.54      772.27     24.39 o 
  -3   8   1      369.85      330.79     13.09 o 
  -2   8   1      559.88      549.28     15.21 o 
  -1   8   1      314.31      311.28     11.43 o 
   0   8   1      174.24      197.69     11.00 o 
   1   8   1      307.63      302.65     11.26 o 
   2   8   1      574.26      552.98     15.23 o 
   3   8   1      384.39      362.98     13.76 o 
   4   8   1      828.03      820.11     18.34 o 
  -3   9   1      503.17      448.73     15.76 o 
  -2   9   1      339.13      307.19     12.65 o 
  -1   9   1      329.54      318.44     14.43 o 
   0   9   1      815.18      770.34     20.48 o 
   1   9   1      330.29      313.93     14.33 o 
   2   9   1      336.64      299.05     12.59 o 
   3   9   1      508.72      443.53     15.65 o 
  -1  10   1      175.78      170.76     12.60 o 
   0  10   1      291.80      276.31     14.61 o 
   1  10   1      181.05      171.72     12.71 o 
   0   0   2     5892.91     1438.59   2082.53 o 
   1   0   2      684.32      776.18     49.10 o 
   2   0   2      627.19      712.06     65.69 o 
   3   0   2    10683.16    10550.70     78.58 o 
   4   0   2       72.08       78.13      8.43 o 
   5   0   2     5221.85     5259.72     71.35 o 
   6   0   2      694.80      658.96     18.52 o 
   7   0   2       36.14       66.69     11.68 o 
  -7   1   2      462.70      464.95     20.21 o 
  -6   1   2      528.72      561.63     13.56 o 
  -5   1   2      218.33      239.47     11.82 o 
  -4   1   2     2009.84     2000.04     36.78 o 
  -3   1   2     2240.64     2343.75     47.75 o 
  -2   1   2     7513.40     7808.68     70.89 o 
  -1   1   2    33344.96    33434.88    477.62 o 
   0   1   2     3933.51     4251.03     51.33 o 
   1   1   2    34216.08    33291.37    251.71 o 
   2   1   2     7747.31     8092.14     77.21 o 
   3   1   2     2316.21     2393.19     44.98 o 
   4   1   2     2094.37     2075.86     23.40 o 
   5   1   2      195.34      224.42     16.75 o 
   6   1   2      542.55      598.35     16.38 o 
   7   1   2      473.96      467.62     16.33 o 
  -7   2   2      434.01      415.92     18.33 o 
  -6   2   2     1384.50     1380.52     22.91 o 
  -5   2   2      114.48      165.83     22.07 o 
  -4   2   2     3345.47     3329.34     28.27 o 
  -3   2   2     1308.10     1371.87     38.75 o 
  -2   2   2     8825.14     9249.65    142.85 o 
  -1   2   2     3460.82     3478.27     33.35 o 
   0   2   2     1958.17     2007.93     21.26 o 
   1   2   2     3234.15     3219.61     17.48 o 
   2   2   2     8700.49     9088.45     83.05 o 
   3   2   2     1232.84     1289.15     33.64 o 
   4   2   2     3406.66     3413.70     20.23 o 
   5   2   2      138.08      170.10     15.98 o 
   6   2   2     1408.85     1392.59     28.88 o 
   7   2   2      428.12      396.60     21.17 o 
  -7   3   2       64.54       40.70     12.90 o 
  -6   3   2      761.24      721.01     19.01 o 
  -5   3   2      514.78      519.58     12.28 o 
  -4   3   2     1411.33     1434.50     19.58 o 
  -3   3   2     2611.52     2576.14     42.71 o 
  -2   3   2     4769.48     4829.63     59.50 o 
  -1   3   2     2447.85     2568.19     25.53 o 
   0   3   2     2655.70     2549.15     15.31 o 
   1   3   2     2370.89     2408.39     25.03 o 
   2   3   2     4577.17     4620.30     38.22 o 
   3   3   2     2643.33     2496.75     59.55 o 
   4   3   2     1407.20     1354.78     29.29 o 
   5   3   2      558.48      565.61     13.01 o 
   6   3   2      782.43      770.42     18.29 o 
   7   3   2       66.97       71.54     14.88 o 
  -7   4   2      102.55      103.55     14.71 o 
  -6   4   2      296.38      312.87     12.77 o 
  -5   4   2     2119.28     2160.89     25.96 o 
  -4   4   2       36.59       76.47     16.82 o 
  -3   4   2     4826.58     4690.14    104.60 o 
  -2   4   2     2221.24     2216.63     40.81 o 
  -1   4   2       30.12       79.97     17.62 o 
   0   4   2     4352.09     4286.00     29.01 o 
   1   4   2       27.68       54.06     21.06 o 
   2   4   2     2209.79     2129.02     31.92 o 
   3   4   2     4815.90     4623.20     59.45 o 
   4   4   2       25.87       59.61     11.12 o 
   5   4   2     2160.64     2061.88     28.82 o 
   6   4   2      292.62      299.16     11.35 o 
   7   4   2      104.42      110.33     25.04 o 
  -6   5   2       74.53       90.86     10.24 o 
  -5   5   2      747.64      780.00     16.41 o 
  -4   5   2      540.64      615.46     13.44 o 
  -3   5   2      370.11      383.79     15.34 o 
  -2   5   2     1909.17     1885.54     18.63 o 
  -1   5   2     4680.32     4659.48     55.54 o 
   0   5   2     2277.58     2131.95     22.29 o 
   1   5   2     4728.37     4690.42     66.39 o 
   2   5   2     1940.68     1898.62     21.07 o 
   3   5   2      414.22      434.61     23.97 o 
   4   5   2      581.34      632.95     16.30 o 
   5   5   2      728.92      784.21     18.87 o 
   6   5   2       76.63       89.66      8.28 o 
  -6   6   2      278.88      240.05     13.91 o 
  -5   6   2      110.23      164.62      9.75 o 
  -4   6   2     1311.09     1273.98     19.70 o 
  -3   6   2      501.47      543.88     15.41 o 
  -2   6   2     1202.79     1161.69     22.75 o 
  -1   6   2      392.65      381.02      9.26 o 
   0   6   2      582.85      612.99     18.10 o 
   1   6   2      370.23      359.03     11.13 o 
   2   6   2     1207.29     1233.06     17.90 o 
   3   6   2      490.05      514.76     12.52 o 
   4   6   2     1271.28     1264.84     20.04 o 
   5   6   2      111.41      144.39      9.23 o 
   6   6   2      294.03      305.28     13.01 o 
  -5   7   2      174.95      173.29     10.27 o 
  -4   7   2      113.61      162.64      9.20 o 
  -3   7   2     1078.53     1059.63     19.24 o 
  -2   7   2     1109.47     1116.21     16.87 o 
  -1   7   2      190.20      193.95      9.04 o 
   0   7   2     2065.42     1960.34     44.93 o 
   1   7   2      196.17      199.96     13.39 o 
   2   7   2     1125.24     1159.93     20.87 o 
   3   7   2     1110.25     1108.77     18.64 o 
   4   7   2      115.17      170.51     10.56 o 
   5   7   2      184.45      180.51     10.47 o 
  -4   8   2      218.88      224.92     10.91 o 
  -3   8   2      880.22      800.92     20.63 o 
  -2   8   2      745.76      711.66     17.00 o 
  -1   8   2      334.42      309.45     11.48 o 
   0   8   2      388.88      379.76     13.98 o 
   1   8   2      331.42      292.46     15.06 o 
   2   8   2      735.08      701.99     16.81 o 
   3   8   2      875.04      800.37     19.19 o 
   4   8   2      222.61      225.03     11.10 o 
  -3   9   2       33.85       67.51      8.83 o 
  -2   9   2      138.51      130.04      9.63 o 
  -1   9   2      672.95      654.21     19.41 o 
   0   9   2       19.49       42.85      8.63 o 
   1   9   2      685.63      645.81     19.25 o 
   2   9   2      140.31      134.87      9.83 o 
   3   9   2       32.90       73.72     10.31 o 
  -1  10   2      243.54      220.07     13.45 o 
   0  10   2      158.93      180.78     12.85 o 
   1  10   2      246.39      223.06     13.91 o 
   1   0   3     8748.45     9215.27    150.88 o 
   2   0   3      332.39      345.30      9.49 o 
   3   0   3      695.03      665.06     62.09 o 
   4   0   3        4.43        0.00      5.93 o 
   5   0   3      117.26      159.29     26.72 o 
   6   0   3        0.12       12.90      8.73 o 
   7   0   3     1647.12     1691.35     67.22 o 
  -7   1   3       96.71      103.21     14.24 o 
  -6   1   3      603.95      614.22     16.91 o 
  -5   1   3     2454.54     2424.92     26.61 o 
  -4   1   3     3358.45     3222.89     64.13 o 
  -3   1   3     9007.32     9077.26    108.42 o 
  -2   1   3     3285.48     3473.46     55.33 o 
  -1   1   3    10440.81    10637.94    109.87 o 
   0   1   3      551.54      578.42      8.51 o 
   1   1   3    10826.53    10940.03     54.69 o 
   2   1   3     3442.60     3564.31     40.07 o 
   3   1   3     9010.27     8987.88     57.15 o 
   4   1   3     3409.61     3340.34     32.75 o 
   5   1   3     2385.60     2319.30     31.44 o 
   6   1   3      597.76      616.40     16.50 o 
   7   1   3      101.73       95.16     10.33 o 
  -7   2   3       17.39        5.78     11.53 o 
  -6   2   3     1173.36     1203.21     23.50 o 
  -5   2   3      434.94      438.46     12.24 o 
  -4   2   3      142.65      205.12     26.43 o 
  -3   2   3     2110.72     2231.01     34.31 o 
  -2   2   3    16887.28    17704.18    162.45 o 
  -1   2   3     6826.46     6964.90     84.59 o 
   0   2   3    23121.38    23509.13     83.18 o 
   1   2   3     6876.84     7113.09     91.42 o 
   2   2   3    16594.46    17295.28     78.14 o 
   3   2   3     2120.11     2182.03     28.41 o 
   4   2   3      133.89      208.33     33.98 o 
   5   2   3      435.01      445.56     11.02 o 
   6   2   3     1155.27     1171.04     27.05 o 
   7   2   3       21.22       28.13     11.68 o 
  -7   3   3      102.39       84.61     11.96 o 
  -6   3   3      268.66      293.31     18.46 o 
  -5   3   3      568.07      579.54     12.78 o 
  -4   3   3     3292.68     3202.23     34.18 o 
  -3   3   3     5879.24     5865.91     73.20 o 
  -2   3   3    12215.66    12864.93    120.05 o 
  -1   3   3     1712.50     1784.13     13.54 o 
   0   3   3     5614.39     6015.49     30.05 o 
   1   3   3     1748.06     1949.06     46.59 o 
   2   3   3    12269.90    12682.91     93.39 o 
   3   3   3     5827.29     5648.91     57.32 o 
   4   3   3     3290.08     3167.55     50.43 o 
   5   3   3      579.51      591.80     18.95 o 
   6   3   3      277.36      326.20     13.05 o 
   7   3   3       96.06       86.32     13.41 o 
  -7   4   3      753.84      737.09     33.66 o 
  -6   4   3      420.10      406.25     20.20 o 
  -5   4   3      552.33      613.62     20.28 o 
  -4   4   3      228.41      227.63      8.48 o 
  -3   4   3      561.09      676.72     49.52 o 
  -2   4   3      736.18      784.36     14.34 o 
  -1   4   3    13694.35    13596.68     97.07 o 
   0   4   3      257.12      257.30     15.90 o 
   1   4   3    13680.77    14126.56    212.27 o 
   2   4   3      790.00      812.71     12.45 o 
   3   4   3      538.56      629.00     33.52 o 
   4   4   3      209.91      212.17      8.51 o 
   5   4   3      539.10      585.81     14.90 o 
   6   4   3      429.76      416.31     14.86 o 
   7   4   3      747.44      754.73     53.49 o 
  -6   5   3      182.15      173.52     10.79 o 
  -5   5   3     1542.90     1621.46     23.07 o 
  -4   5   3      658.61      711.52     14.24 o 
  -3   5   3     3076.28     3097.48     32.92 o 
  -2   5   3      781.92      797.67     15.79 o 
  -1   5   3      581.43      645.01     19.78 o 
   0   5   3       69.67       71.04     10.59 o 
   1   5   3      595.73      628.53     15.05 o 
   2   5   3      791.92      791.45     12.68 o 
   3   5   3     3040.82     2991.52     55.79 o 
   4   5   3      642.34      666.17     15.43 o 
   5   5   3     1565.88     1598.67     23.23 o 
   6   5   3      180.52      184.03     11.56 o 
  -6   6   3      519.03      492.57     32.24 o 
  -5   6   3      578.40      592.77     15.20 o 
  -4   6   3       17.05       88.82     21.31 o 
  -3   6   3       84.55       99.37      7.09 o 
  -2   6   3     2576.32     2435.90     31.17 o 
  -1   6   3     1007.78      981.29     30.03 o 
   0   6   3     4092.01     4056.04     45.92 o 
   1   6   3     1037.99     1015.95     12.82 o 
   2   6   3     2529.32     2424.00     35.46 o 
   3   6   3       87.72       97.25      9.74 o 
   4   6   3       16.08       69.68     13.55 o 
   5   6   3      582.21      576.73     15.29 o 
   6   6   3      521.83      540.79     18.13 o 
  -5   7   3      123.50      146.52      9.85 o 
  -4   7   3     2153.27     2051.30     30.39 o 
  -3   7   3      282.52      265.94     10.48 o 
  -2   7   3     1138.10     1154.05     17.82 o 
  -1   7   3      103.60      108.91      7.65 o 
   0   7   3        4.32       26.50     11.17 o 
   1   7   3      107.16      107.62      8.34 o 
   2   7   3     1127.99     1139.79     17.59 o 
   3   7   3      283.27      243.00     10.35 o 
   4   7   3     2157.44     2042.45     52.50 o 
   5   7   3      122.69      132.36      9.72 o 
  -4   8   3      151.60      169.01      9.85 o 
  -3   8   3      328.78      309.83     12.82 o 
  -2   8   3       44.24       75.80      7.81 o 
  -1   8   3     1138.35     1109.19     19.72 o 
   0   8   3      926.89      872.72     20.02 o 
   1   8   3     1158.11     1119.42     31.89 o 
   2   8   3       37.81       68.54     10.35 o 
   3   8   3      327.34      298.46     12.86 o 
   4   8   3      153.50      167.49     10.09 o 
  -3   9   3     1065.19     1029.50     25.00 o 
  -2   9   3       19.11       10.93      9.99 o 
  -1   9   3      561.65      572.53     18.23 o 
   0   9   3       74.54       82.46      9.93 o 
   1   9   3      576.82      577.14     20.70 o 
   2   9   3       19.61       26.01      8.46 o 
   3   9   3     1089.42      983.01     26.09 o 
  -1  10   3      284.91      251.53     14.36 o 
   0  10   3      681.85      622.60     20.31 o 
   1  10   3      291.68      267.78     14.99 o 
   0   0   4    27234.66    26037.08    622.81 o 
   1   0   4    25899.26    25984.84    266.55 o 
   2   0   4     2110.71     2079.61     31.62 o 
   3   0   4    10825.27    10946.14    147.05 o 
   4   0   4      158.66      166.12     13.56 o 
   5   0   4     3053.91     2985.52     41.72 o 
   6   0   4      310.36      264.95     13.20 o 
   7   0   4       10.68       62.94     11.41 o 
  -7   1   4      523.65      553.67     43.54 o 
  -6   1   4      786.36      745.12     23.58 o 
  -5   1   4      650.29      621.01     12.27 o 
  -4   1   4     1869.53     1985.08     18.15 o 
  -3   1   4        7.45       38.87      8.19 o 
  -2   1   4     2340.95     2327.07     34.90 o 
  -1   1   4    14396.17    14773.02    178.64 o 
   0   1   4    15903.83    15891.77    130.10 o 
   1   1   4    13952.40    14141.41    107.59 o 
   2   1   4     2109.41     2061.62     33.30 o 
   3   1   4       23.37       34.78      6.46 o 
   4   1   4     1875.78     1887.18     16.03 o 
   5   1   4      595.16      580.43     10.16 o 
   6   1   4      812.10      782.46     18.25 o 
   7   1   4      541.71      571.33     22.26 o 
  -7   2   4      169.24      182.91     16.25 o 
  -6   2   4      152.20      182.18     12.38 o 
  -5   2   4     1161.88     1233.75     17.82 o 
  -4   2   4     5359.26     5280.03     81.86 o 
  -3   2   4     1291.58     1446.19     46.90 o 
  -2   2   4    12098.81    12593.37    175.28 o 
  -1   2   4    12851.62    13277.29     90.23 o 
   0   2   4     4483.27     4754.31     46.60 o 
   1   2   4    13026.24    13348.03    205.21 o 
   2   2   4    12072.84    12367.38     85.61 o 
   3   2   4     1326.09     1397.25     25.43 o 
   4   2   4     5353.52     5231.68     34.93 o 
   5   2   4     1184.33     1232.56     24.23 o 
   6   2   4      179.07      231.88      9.89 o 
   7   2   4      167.68      207.62     15.60 o 
  -7   3   4      197.45      166.52     13.62 o 
  -6   3   4     1471.07     1467.43     43.38 o 
  -5   3   4     1185.81     1164.05     30.55 o 
  -4   3   4      586.62      632.78     12.74 o 
  -3   3   4     1827.50     1887.21     58.59 o 
  -2   3   4     5523.98     5624.96     94.70 o 
  -1   3   4     4691.29     4780.14     60.12 o 
   0   3   4     8990.78     8944.04     52.03 o 
   1   3   4     4738.84     5040.64     98.02 o 
   2   3   4     5719.37     5731.27     31.30 o 
   3   3   4     1798.06     1691.23     31.06 o 
   4   3   4      633.08      628.49     15.46 o 
   5   3   4     1180.02     1183.67     39.34 o 
   6   3   4     1467.01     1482.99     59.32 o 
   7   3   4      193.18      200.05     16.00 o 
  -7   4   4       49.58       56.97     15.50 o 
  -6   4   4      291.80      301.93     14.17 o 
  -5   4   4     1747.35     1787.41     28.91 o 
  -4   4   4       57.07       99.65     12.26 o 
  -3   4   4     5510.91     5484.38     70.56 o 
  -2   4   4     2310.25     2376.35     43.65 o 
  -1   4   4     2256.21     2282.86     40.27 o 
   0   4   4     7027.28     7085.83    108.64 o 
   1   4   4     2371.06     2489.36     41.70 o 
   2   4   4     2231.35     2198.67     33.30 o 
   3   4   4     5535.99     5449.52     51.30 o 
   4   4   4       67.67       86.43     10.59 o 
   5   4   4     1816.35     1833.91     37.35 o 
   6   4   4      295.19      305.76     13.32 o 
   7   4   4       47.15       64.24     12.86 o 
  -6   5   4      128.46      130.21     14.31 o 
  -5   5   4      517.01      579.19     15.52 o 
  -4   5   4     1200.02     1198.18     23.84 o 
  -3   5   4      124.30      176.44     23.22 o 
  -2   5   4     2238.54     2237.40     33.37 o 
  -1   5   4     6504.78     6331.66     67.60 o 
   0   5   4     2033.19     1937.07     21.57 o 
   1   5   4     6493.84     6488.15    136.38 o 
   2   5   4     2250.05     2197.06     40.16 o 
   3   5   4      123.05      157.16     13.13 o 
   4   5   4     1241.50     1178.36     18.46 o 
   5   5   4      523.00      566.91     14.60 o 
   6   5   4      132.74      146.13     10.82 o 
  -6   6   4      373.84      365.35     27.43 o 
  -5   6   4      317.00      349.66     16.13 o 
  -4   6   4     1687.92     1652.01     22.24 o 
  -3   6   4      587.08      640.60     14.71 o 
  -2   6   4     1667.03     1708.83     19.10 o 
  -1   6   4     1277.28     1227.07     25.63 o 
   0   6   4      426.94      461.19     16.59 o 
   1   6   4     1382.18     1345.15     22.82 o 
   2   6   4     1716.09     1783.08     32.59 o 
   3   6   4      594.22      655.05     14.36 o 
   4   6   4     1752.80     1706.07     30.28 o 
   5   6   4      317.19      351.19     13.85 o 
   6   6   4      387.56      379.55     15.79 o 
  -5   7   4      196.06      193.09     12.50 o 
  -4   7   4      101.74      170.09     13.69 o 
  -3   7   4      577.96      582.57     13.71 o 
  -2   7   4     1986.38     1948.44     41.55 o 
  -1   7   4      370.99      398.04     11.95 o 
   0   7   4      999.51      886.65     37.78 o 
   1   7   4      380.71      394.87     11.74 o 
   2   7   4     1924.84     1838.05     36.04 o 
   3   7   4      568.61      549.17     13.93 o 
   4   7   4      101.25      153.03     11.74 o 
   5   7   4      201.84      218.80     12.89 o 
  -4   8   4      271.31      239.59     10.35 o 
  -3   8   4      931.02      870.41     19.57 o 
  -2   8   4      854.66      796.50     17.70 o 
  -1   8   4      122.45      111.14      7.46 o 
   0   8   4      395.67      402.87     14.41 o 
   1   8   4      113.22      119.55      9.53 o 
   2   8   4      841.32      781.53     17.86 o 
   3   8   4      937.79      900.47     21.72 o 
   4   8   4      273.97      277.91     13.66 o 
  -3   9   4       30.76       55.32     13.51 o 
  -2   9   4      150.93      122.43      8.66 o 
  -1   9   4     1093.40      991.64     23.20 o 
   0   9   4       44.29       74.89      9.79 o 
   1   9   4     1076.44      974.73     23.33 o 
   2   9   4      141.62      125.11     11.17 o 
   3   9   4       30.61       70.58     10.64 o 
  -1  10   4       19.84       31.66      9.14 o 
   0  10   4       80.91      132.96     11.62 o 
   1  10   4       24.67       33.54      9.21 o 
   1   0   5     9541.00     9704.34     98.27 o 
   2   0   5     1708.23     1770.72     23.78 o 
   3   0   5       37.17       52.51     11.48 o 
   4   0   5     5681.37     5661.63     47.76 o 
   5   0   5      232.77      240.40     11.50 o 
   6   0   5      254.47      245.65      9.55 o 
   7   0   5      374.48      374.84     17.88 o 
  -7   1   5      411.07      452.54     27.11 o 
  -6   1   5      879.68      925.22     28.66 o 
  -5   1   5      778.09      767.82     12.18 o 
  -4   1   5       33.29       45.69     15.07 o 
  -3   1   5      815.54      759.12     12.20 o 
  -2   1   5     7007.35     7409.20     95.39 o 
  -1   1   5     6865.80     7085.32    103.38 o 
   0   1   5     9339.93     9279.53    115.49 o 
   1   1   5     6751.99     6923.62     47.80 o 
   2   1   5     6988.31     7243.47     62.76 o 
   3   1   5      877.07      786.85     25.46 o 
   4   1   5       42.68       62.73     22.02 o 
   5   1   5      781.08      755.70     11.48 o 
   6   1   5      878.79      966.49     20.26 o 
   7   1   5      390.21      394.42     13.70 o 
  -7   2   5       13.14       28.41      7.67 o 
  -6   2   5     1088.90     1046.43     25.13 o 
  -5   2   5     1848.47     1897.46     30.77 o 
  -4   2   5      274.98      330.88     16.19 o 
  -3   2   5     6825.73     7065.23    201.63 o 
  -2   2   5     1191.01     1302.43     58.09 o 
  -1   2   5     6228.63     6706.55     69.31 o 
   0   2   5     2423.08     2447.35     36.42 o 
   1   2   5     6181.10     6508.55     99.26 o 
   2   2   5     1231.60     1214.17     36.26 o 
   3   2   5     6951.98     6635.47     42.38 o 
   4   2   5      273.99      284.22     16.78 o 
   5   2   5     1865.16     1857.97     36.60 o 
   6   2   5     1077.07     1013.92     34.57 o 
   7   2   5       15.35       76.57     12.65 o 
  -7   3   5      544.60      526.36     32.97 o 
  -6   3   5      345.82      370.88     25.62 o 
  -5   3   5      384.57      421.91     13.06 o 
  -4   3   5     1127.94     1165.00     15.49 o 
  -3   3   5     3195.13     3481.66     60.66 o 
  -2   3   5     3943.62     4147.69     63.42 o 
  -1   3   5     5327.46     5211.28     37.90 o 
   0   3   5     1244.47     1250.02     20.98 o 
   1   3   5     5113.28     5033.98     57.01 o 
   2   3   5     3987.68     3909.92     71.99 o 
   3   3   5     3203.11     3261.65     46.64 o 
   4   3   5     1183.00     1168.12     12.33 o 
   5   3   5      387.91      448.49     26.02 o 
   6   3   5      320.16      361.37     13.70 o 
   7   3   5      549.65      543.64     48.33 o 
  -7   4   5      220.96      209.31     13.26 o 
  -6   4   5      481.81      460.11     28.87 o 
  -5   4   5      221.69      242.13     11.90 o 
  -4   4   5     3937.58     3942.81     40.05 o 
  -3   4   5      989.87     1091.36     38.77 o 
  -2   4   5     3723.64     3740.15     59.01 o 
  -1   4   5     1345.92     1293.37     18.01 o 
   0   4   5     1038.07     1121.72     17.11 o 
   1   4   5     1379.90     1353.28     14.20 o 
   2   4   5     3584.49     3419.22     32.13 o 
   3   4   5     1051.82     1100.84     23.34 o 
   4   4   5     4142.75     4061.74     64.87 o 
   5   4   5      219.63      250.88     15.79 o 
   6   4   5      503.42      499.02     16.24 o 
   7   4   5      223.73      220.27     16.83 o 
  -6   5   5      661.57      660.67     20.55 o 
  -5   5   5      562.75      557.97     19.78 o 
  -4   5   5       37.62      127.02     20.81 o 
  -3   5   5      997.16      944.05     14.50 o 
  -2   5   5     1051.50     1038.86     19.09 o 
  -1   5   5     1896.22     1966.12     24.33 o 
   0   5   5     5311.96     5072.05    130.51 o 
   1   5   5     1867.12     1974.73     33.35 o 
   2   5   5     1053.37     1024.80     14.47 o 
   3   5   5     1022.58      970.38     18.33 o 
   4   5   5       52.35      102.16     10.48 o 
   5   5   5      592.20      611.46     17.21 o 
   6   5   5      651.87      650.43     19.05 o 
  -6   6   5      121.91      112.56     11.85 o 
  -5   6   5     1156.81     1108.63     31.73 o 
  -4   6   5      357.25      402.25     15.67 o 
  -3   6   5     1843.10     1862.43     21.67 o 
  -2   6   5     1622.90     1574.24     18.47 o 
  -1   6   5      766.21      790.11     11.02 o 
   0   6   5     1625.70     1625.61     25.55 o 
   1   6   5      712.07      733.23     12.60 o 
   2   6   5     1584.61     1524.99     18.99 o 
   3   6   5     1954.81     1912.36     27.03 o 
   4   6   5      370.53      405.06     12.51 o 
   5   6   5     1164.65     1118.33     26.99 o 
   6   6   5      119.75      118.67     10.63 o 
  -5   7   5      329.56      329.54     13.27 o 
  -4   7   5      876.84      854.53     16.04 o 
  -3   7   5      144.59      206.09     13.36 o 
  -2   7   5      231.13      263.93      9.39 o 
  -1   7   5     2345.31     2206.16     34.99 o 
   0   7   5        0.38        7.88      7.40 o 
   1   7   5     2298.05     2234.74     71.65 o 
   2   7   5      254.15      263.73     12.15 o 
   3   7   5      158.12      197.59     10.68 o 
   4   7   5      916.35      854.46     20.46 o 
   5   7   5      339.66      359.60     15.44 o 
  -4   8   5      640.98      620.12     14.73 o 
  -3   8   5      603.86      572.39     14.92 o 
  -2   8   5      913.58      828.33     16.28 o 
  -1   8   5      290.42      279.16     10.20 o 
   0   8   5      236.72      272.38     14.09 o 
   1   8   5      298.06      271.63     12.70 o 
   2   8   5      900.62      827.19     34.74 o 
   3   8   5      582.32      559.06     19.13 o 
   4   8   5      682.73      661.01     29.93 o 
  -3   9   5      152.61      123.29      9.41 o 
  -2   9   5      302.69      263.23     11.10 o 
  -1   9   5       51.70       95.31     10.73 o 
   0   9   5     1362.85     1250.38     25.78 o 
   1   9   5       53.06       76.20      9.47 o 
   2   9   5      288.36      260.35     16.80 o 
   3   9   5      153.69      136.22     12.31 o 
  -1  10   5      156.70      149.26     12.14 o 
   0  10   5      500.54      494.97     18.46 o 
   1  10   5      156.48      149.98     12.30 o 
   0   0   6    19780.67    19552.78    158.75 o 
   1   0   6     8343.35     8831.96     95.05 o 
   2   0   6     1246.51     1281.07     42.39 o 
   3   0   6        0.59       17.53     13.48 o 
   4   0   6       98.60      123.84     30.51 o 
   5   0   6      172.70      139.96      7.47 o 
   6   0   6      883.17      897.63     23.92 o 
   7   0   6        0.01       14.70      9.68 o 
  -7   1   6        6.92       33.82     20.53 o 
  -6   1   6      783.88      739.29     17.79 o 
  -5   1   6     1250.78     1260.74     15.30 o 
  -4   1   6     5201.98     5349.89     69.89 o 
  -3   1   6     4275.64     4378.55     49.07 o 
  -2   1   6     3176.99     3324.98     70.26 o 
  -1   1   6     1496.83     1565.78     16.67 o 
   0   1   6    36633.91    36298.38    309.46 o 
   1   1   6     1446.87     1444.33     15.95 o 
   2   1   6     3293.58     3313.07     36.75 o 
   3   1   6     4295.25     4270.84     30.79 o 
   4   1   6     5332.87     5274.41     67.95 o 
   5   1   6     1173.69     1111.56     16.27 o 
   6   1   6      817.56      808.17     15.70 o 
   7   1   6        7.31       13.76     12.26 o 
  -7   2   6     1385.52     1345.58     96.20 o 
  -6   2   6       27.38       33.80     10.81 o 
  -5   2   6      276.67      335.68     11.89 o 
  -4   2   6      169.85      176.85      6.44 o 
  -3   2   6     4449.76     4684.36    104.73 o 
  -2   2   6      528.10      629.88     19.80 o 
  -1   2   6      512.78      460.38      9.04 o 
   0   2   6      896.35      951.86     16.33 o 
   1   2   6      485.26      457.70     30.69 o 
   2   2   6      501.79      548.05      7.63 o 
   3   2   6     4514.30     4505.83     45.08 o 
   4   2   6      169.06      163.71      7.51 o 
   5   2   6      306.82      353.16     21.54 o 
   6   2   6       33.77       45.67      7.96 o 
   7   2   6     1360.79     1319.46     47.04 o 
  -7   3   6        6.28       11.17      8.27 o 
  -6   3   6      337.98      341.71     22.97 o 
  -5   3   6     1621.04     1596.82     21.53 o 
  -4   3   6     1044.02     1056.21     22.66 o 
  -3   3   6     7481.31     7091.14    360.35 o 
  -2   3   6      825.77      971.25     59.63 o 
  -1   3   6     6147.24     6550.33     71.10 o 
   0   3   6       15.47       17.56      6.44 o 
   1   3   6     6198.31     6470.01     64.17 o 
   2   3   6      736.66      751.05     13.15 o 
   3   3   6     7397.70     7418.33    175.09 o 
   4   3   6     1106.87     1067.71     11.92 o 
   5   3   6     1765.29     1691.81     53.29 o 
   6   3   6      322.95      320.40     16.15 o 
   7   3   6        7.04       45.29      9.31 o 
  -7   4   6       93.39       83.76     13.43 o 
  -6   4   6      859.12      872.81     38.12 o 
  -5   4   6      176.14      174.77      9.01 o 
  -4   4   6       69.12      117.56     11.08 o 
  -3   4   6       40.56       97.09     22.21 o 
  -2   4   6     3639.54     3722.08     52.64 o 
  -1   4   6     2857.45     3300.01    330.71 o 
   0   4   6     7409.24     7289.12     80.45 o 
   1   4   6     2841.32     3148.24    112.67 o 
   2   4   6     3471.78     3374.65     38.28 o 
   3   4   6       37.27       54.56     10.50 o 
   4   4   6       69.41      169.83     30.24 o 
   5   4   6      166.38      177.21     10.30 o 
   6   4   6      846.09      895.22     22.15 o 
   7   4   6       95.87      103.94     14.02 o 
  -6   5   6      157.59      153.68     21.21 o 
  -5   5   6     1126.74     1078.47     32.33 o 
  -4   5   6     3586.25     3687.81     69.28 o 
  -3   5   6      283.61      322.04     11.30 o 
  -2   5   6     2831.69     2871.15     28.39 o 
  -1   5   6      166.19      163.54     12.86 o 
   0   5   6       79.54      112.90     14.26 o 
   1   5   6      159.79      145.26     10.29 o 
   2   5   6     2909.30     2893.25     35.15 o 
   3   5   6      270.68      279.31      9.27 o 
   4   5   6     3683.52     3677.66     93.70 o 
   5   5   6     1146.05     1082.50     32.89 o 
   6   5   6      167.58      173.51     11.73 o 
  -6   6   6       56.98       41.46     16.10 o 
  -5   6   6      264.62      338.55     20.95 o 
  -4   6   6      298.64      291.34     10.81 o 
  -3   6   6      245.90      295.95     15.13 o 
  -2   6   6      212.13      259.76      8.64 o 
  -1   6   6     3401.45     3120.88     93.85 o 
   0   6   6     2698.14     2598.24     76.40 o 
   1   6   6     3365.29     3163.36     40.36 o 
   2   6   6      209.47      246.52      9.08 o 
   3   6   6      228.05      245.42      9.72 o 
   4   6   6      305.89      287.05     12.45 o 
   5   6   6      261.61      324.78     14.04 o 
   6   6   6       66.53       84.38     10.13 o 
  -5   7   6      529.51      534.52     17.79 o 
  -4   7   6      201.73      199.58     12.69 o 
  -3   7   6     2263.74     2229.81     27.95 o 
  -2   7   6      433.01      386.95      9.05 o 
  -1   7   6     1344.11     1365.69     23.31 o 
   0   7   6        6.72        6.59      4.97 o 
   1   7   6     1370.58     1314.16     23.52 o 
   2   7   6      442.34      411.67     15.00 o 
   3   7   6     2299.47     2217.23     57.07 o 
   4   7   6      202.80      200.06     12.96 o 
   5   7   6      561.25      590.91     18.94 o 
  -4   8   6       16.39       27.38     11.28 o 
  -3   8   6      115.41      121.30     11.24 o 
  -2   8   6      392.57      403.01     12.22 o 
  -1   8   6      313.63      317.13     10.67 o 
   0   8   6     1696.45     1510.11     25.85 o 
   1   8   6      292.57      314.21     17.96 o 
   2   8   6      362.97      389.82     15.61 o 
   3   8   6      115.69      131.35     11.63 o 
   4   8   6       16.23       47.02     10.51 o 
  -3   9   6       12.67       11.11     11.43 o 
  -2   9   6      440.86      431.92     13.53 o 
  -1   9   6       60.81       68.26      9.08 o 
   0   9   6       98.69      176.08     15.89 o 
   1   9   6       60.03       60.09      9.27 o 
   2   9   6      455.04      424.62     17.15 o 
   3   9   6       13.35       28.14      9.38 o 
  -1  10   6      517.91      480.22     18.33 o 
   0  10   6      882.71      834.74     23.27 o 
   1  10   6      523.96      470.21     18.48 o 
   1   0   7     4830.42     4648.83     60.80 o 
   2   0   7    14308.50    14334.18    207.10 o 
   3   0   7     1602.07     1721.27     27.49 o 
   4   0   7     6751.49     6877.63    108.39 o 
   5   0   7       99.15      129.82     15.47 o 
   6   0   7     1172.32     1129.40     25.96 o 
   7   0   7      243.77      226.94     13.71 o 
  -7   1   7      644.75      703.44    110.15 o 
  -6   1   7      631.43      619.77     18.54 o 
  -5   1   7      265.46      276.19     11.43 o 
  -4   1   7     1376.21     1377.38     23.28 o 
  -3   1   7     2927.31     3156.88     36.62 o 
  -2   1   7     6214.96     6503.40     98.13 o 
  -1   1   7     2252.29     2193.11     19.42 o 
   0   1   7    11039.87    10961.76     99.29 o 
   1   1   7     2176.72     2077.30     34.27 o 
   2   1   7     6175.16     6232.79     40.91 o 
   3   1   7     2872.29     2996.29     25.35 o 
   4   1   7     1344.01     1300.69     14.42 o 
   5   1   7      303.58      288.34     11.32 o 
   6   1   7      637.28      653.57     13.81 o 
   7   1   7      643.13      648.68     27.07 o 
  -7   2   7        3.72       39.33      8.02 o 
  -6   2   7       23.40       21.31      6.61 o 
  -5   2   7     1926.45     1946.55     31.02 o 
  -4   2   7        1.96       15.06      6.57 o 
  -3   2   7    13793.64    14031.21    180.87 o 
  -2   2   7      779.79      907.05     40.18 o 
  -1   2   7     2334.14     2572.88     31.48 o 
   0   2   7       18.40       45.77      4.95 o 
   1   2   7     2217.11     2368.18     44.88 o 
   2   2   7      775.49      792.67     19.90 o 
   3   2   7    13854.71    13730.90    180.16 o 
   4   2   7        0.51        0.00      7.83 o 
   5   2   7     1951.30     1887.50     47.11 o 
   6   2   7       14.76       30.66      9.81 o 
   7   2   7        4.43       59.74     16.54 o 
  -7   3   7      730.90      747.40     42.89 o 
  -6   3   7      210.20      198.34     27.61 o 
  -5   3   7      258.64      282.52     13.25 o 
  -4   3   7      603.82      613.56     11.71 o 
  -3   3   7      711.97      776.42     47.67 o 
  -2   3   7     1796.37     1848.38     30.70 o 
  -1   3   7     4944.43     5091.82     53.03 o 
   0   3   7     2506.61     2686.67     29.04 o 
   1   3   7     4665.66     4654.71     62.05 o 
   2   3   7     1936.99     1890.12     35.65 o 
   3   3   7      673.85      623.92     26.83 o 
   4   3   7      643.22      593.68      9.25 o 
   5   3   7      225.27      244.58     10.99 o 
   6   3   7      220.87      230.67     11.89 o 
   7   3   7      732.43      722.52     38.06 o 
  -7   4   7      221.18      219.54     24.09 o 
  -6   4   7      566.09      592.21     25.89 o 
  -5   4   7       59.84       76.90      7.74 o 
  -4   4   7     2398.94     2402.05     33.63 o 
  -3   4   7     1088.11     1123.61     16.88 o 
  -2   4   7     4556.08     4569.85     51.85 o 
  -1   4   7     3008.32     3183.07     59.03 o 
   0   4   7       83.08      117.76      8.78 o 
   1   4   7     2998.39     2983.73     83.59 o 
   2   4   7     4467.29     4295.66     56.37 o 
   3   4   7     1054.37     1069.87     21.56 o 
   4   4   7     2377.21     2349.43     36.85 o 
   5   4   7       59.29       87.37      8.59 o 
   6   4   7      592.28      623.76     22.51 o 
   7   4   7      218.42      224.27     13.35 o 
  -6   5   7      761.76      784.31     22.52 o 
  -5   5   7      496.82      482.92     22.24 o 
  -4   5   7       42.08      114.48     16.98 o 
  -3   5   7      409.27      417.27      9.34 o 
  -2   5   7     2724.69     2764.38     37.03 o 
  -1   5   7      292.36      308.16     13.67 o 
   0   5   7     4292.25     4284.78     89.98 o 
   1   5   7      253.29      254.12     10.59 o 
   2   5   7     2693.21     2589.28     48.16 o 
   3   5   7      435.82      428.18     12.38 o 
   4   5   7       41.05      109.60      9.88 o 
   5   5   7      508.67      482.95     15.84 o 
   6   5   7      753.72      794.20     29.28 o 
  -6   6   7      135.22      129.70     16.56 o 
  -5   6   7     1377.84     1374.27     26.79 o 
  -4   6   7      611.09      629.26     14.90 o 
  -3   6   7     1478.45     1498.48     17.76 o 
  -2   6   7     1766.99     1759.56     17.03 o 
  -1   6   7      221.09      240.82     11.97 o 
   0   6   7      509.84      514.23     13.77 o 
   1   6   7      247.76      278.87     12.82 o 
   2   6   7     1772.11     1663.70     45.89 o 
   3   6   7     1468.27     1497.87     30.66 o 
   4   6   7      633.04      665.79     17.62 o 
   5   6   7     1378.21     1352.48     26.32 o 
   6   6   7      139.46      150.76     11.84 o 
  -5   7   7      183.89      187.29     13.07 o 
  -4   7   7      320.49      320.21     10.80 o 
  -3   7   7      196.19      216.01     11.77 o 
  -2   7   7      229.78      229.44      9.87 o 
  -1   7   7     3311.97     3205.00     71.46 o 
   0   7   7       26.87       44.89      6.82 o 
   1   7   7     3348.09     3136.64     36.35 o 
   2   7   7      249.78      271.24     12.74 o 
   3   7   7      210.58      231.72     13.07 o 
   4   7   7      300.15      299.91     13.73 o 
   5   7   7      173.88      185.56     12.43 o 
  -4   8   7      594.58      542.98     21.19 o 
  -3   8   7      928.69      906.68     18.24 o 
  -2   8   7      703.22      686.52     15.26 o 
  -1   8   7      764.69      729.24     16.91 o 
   0   8   7      382.27      389.04     14.39 o 
   1   8   7      734.68      647.97     18.34 o 
   2   8   7      728.26      704.75     24.06 o 
   3   8   7      920.81      891.94     22.23 o 
   4   8   7      596.64      555.99     20.97 o 
  -3   9   7      204.70      187.93     10.70 o 
  -2   9   7      672.50      624.45     15.80 o 
  -1   9   7       42.60       65.46      9.24 o 
   0   9   7     2142.73     2009.99     32.53 o 
   1   9   7       40.68       80.03      9.79 o 
   2   9   7      671.12      589.93     24.68 o 
   3   9   7      216.60      197.95     13.97 o 
  -1  10   7      119.29      139.92     15.04 o 
   0  10   7       63.89      115.80     11.55 o 
   1  10   7      121.92      122.59     15.07 o 
   0   0   8     3247.97     3420.24     28.76 o 
   1   0   8      169.51      299.03     79.43 o 
   2   0   8      755.50      803.95     56.24 o 
   3   0   8     9508.87     9385.90     89.49 o 
   4   0   8      463.90      547.73     20.67 o 
   5   0   8     2292.99     2242.68     21.01 o 
   6   0   8      293.99      267.67     10.03 o 
   7   0   8       30.08       29.06     14.57 o 
  -7   1   8      339.85      355.46     36.44 o 
  -6   1   8      545.13      541.57     14.72 o 
  -5   1   8     1507.98     1549.40     19.60 o 
  -4   1   8      908.90      915.54     14.43 o 
  -3   1   8     1933.63     2024.52     22.37 o 
  -2   1   8     1893.05     1941.61     20.26 o 
  -1   1   8     8486.88     8831.75    133.17 o 
   0   1   8     5808.76     5828.44     36.34 o 
   1   1   8     8741.89     9021.77     98.06 o 
   2   1   8     1939.93     1872.73     41.26 o 
   3   1   8     2000.75     2010.71     24.35 o 
   4   1   8      926.54      928.91     10.87 o 
   5   1   8     1543.73     1505.38     16.97 o 
   6   1   8      566.00      562.77     13.54 o 
   7   1   8      338.30      335.98     13.44 o 
  -7   2   8      345.89      328.03     26.61 o 
  -6   2   8      168.02      172.63     10.21 o 
  -5   2   8      280.57      301.95     16.09 o 
  -4   2   8     3248.87     3300.53     27.74 o 
  -3   2   8      385.20      523.16     35.97 o 
  -2   2   8    11349.91    11897.81    105.85 o 
  -1   2   8     1806.34     1752.49     13.96 o 
   0   2   8     4053.51     4209.76     39.73 o 
   1   2   8     1790.74     1676.96     26.76 o 
   2   2   8    11436.41    11618.71     97.18 o 
   3   2   8      422.95      481.42     24.53 o 
   4   2   8     3216.73     3144.60     44.56 o 
   5   2   8      267.21      252.75     12.38 o 
   6   2   8      164.59      196.04     13.90 o 
   7   2   8      349.38      338.59     14.72 o 
  -7   3   8      222.90      232.66     18.26 o 
  -6   3   8     1079.04     1092.66     39.83 o 
  -5   3   8      383.99      390.39     18.67 o 
  -4   3   8      527.52      552.59     18.76 o 
  -3   3   8     2489.89     2573.99     52.19 o 
  -2   3   8     3137.25     3135.17     45.16 o 
  -1   3   8     2782.21     2950.53     36.64 o 
   0   3   8     3639.26     3586.24     32.61 o 
   1   3   8     2854.98     2901.10     39.37 o 
   2   3   8     3069.42     2893.96     40.77 o 
   3   3   8     2431.36     2338.73     26.19 o 
   4   3   8      512.62      495.60     16.81 o 
   5   3   8      360.64      363.78     12.85 o 
   6   3   8     1078.59     1094.16     37.62 o 
   7   3   8      223.40      231.61     13.22 o 
  -7   4   8      144.55      152.45     13.27 o 
  -6   4   8      283.55      278.05     16.78 o 
  -5   4   8      778.10      832.20     23.80 o 
  -4   4   8      963.36     1024.40     25.13 o 
  -3   4   8     2669.51     2720.38     44.35 o 
  -2   4   8     1904.77     1965.67     30.02 o 
  -1   4   8      468.71      497.68     11.73 o 
   0   4   8     5518.62     5838.20     90.40 o 
   1   4   8      465.86      523.12     24.31 o 
   2   4   8     2000.49     1945.07     28.24 o 
   3   4   8     2786.30     2684.61     30.56 o 
   4   4   8      997.38     1008.17     19.05 o 
   5   4   8      781.84      808.65     19.64 o 
   6   4   8      304.25      311.44     15.31 o 
   7   4   8      135.89      159.99     12.22 o 
  -6   5   8      152.58      160.83     18.84 o 
  -5   5   8      681.03      720.26     38.17 o 
  -4   5   8      714.10      704.84     12.96 o 
  -3   5   8      384.95      424.49      9.49 o 
  -2   5   8      799.25      852.64     16.71 o 
  -1   5   8     6205.68     6168.37     59.49 o 
   0   5   8     1293.39     1219.29     19.14 o 
   1   5   8     6131.02     6177.25    120.98 o 
   2   5   8      751.41      764.97     17.16 o 
   3   5   8      379.15      416.75     18.10 o 
   4   5   8      660.72      632.73     24.12 o 
   5   5   8      688.19      725.04     18.91 o 
   6   5   8      155.92      173.87     11.83 o 
  -6   6   8      401.48      366.89     21.06 o 
  -5   6   8      402.43      410.12     21.24 o 
  -4   6   8     1193.66     1177.95     17.66 o 
  -3   6   8      884.39      884.77     13.73 o 
  -2   6   8     2267.72     2336.96     26.27 o 
  -1   6   8      842.07      879.82     10.99 o 
   0   6   8      339.05      329.02      9.33 o 
   1   6   8      856.86      903.79     16.44 o 
   2   6   8     2326.59     2201.39     35.09 o 
   3   6   8      889.36      864.35     23.27 o 
   4   6   8     1221.39     1189.68     33.60 o 
   5   6   8      400.81      445.56     16.69 o 
   6   6   8      422.95      408.68     16.90 o 
  -5   7   8      226.72      199.73     11.01 o 
  -4   7   8       11.01       44.59     11.50 o 
  -3   7   8      710.64      698.46     12.36 o 
  -2   7   8      996.30      955.09     15.85 o 
  -1   7   8      315.11      366.69     12.42 o 
   0   7   8     1616.74     1536.15     43.34 o 
   1   7   8      325.28      382.15     14.04 o 
   2   7   8      975.88      928.23     21.38 o 
   3   7   8      700.95      663.52     22.37 o 
   4   7   8       15.38       57.91     11.61 o 
   5   7   8      208.88      200.89     14.45 o 
  -4   8   8      364.56      346.39     11.29 o 
  -3   8   8      580.31      544.64     14.54 o 
  -2   8   8     1226.06     1202.14     25.96 o 
  -1   8   8      283.56      290.17     10.46 o 
   0   8   8      692.19      680.90     18.34 o 
   1   8   8      305.23      323.01     13.89 o 
   2   8   8     1236.69     1118.57     31.57 o 
   3   8   8      607.31      582.73     20.25 o 
   4   8   8      368.77      370.87     18.08 o 
  -3   9   8       46.34       56.17     11.34 o 
  -2   9   8      264.27      250.86     10.99 o 
  -1   9   8     1184.95     1130.83     24.65 o 
   0   9   8       91.97      146.18     22.68 o 
   1   9   8     1160.20     1084.57     25.03 o 
   2   9   8      266.30      248.25     14.14 o 
   3   9   8       43.74       76.19     12.21 o 
   0  10   8       55.22      112.09     11.36 o 
   1   0   9    12060.71    12275.48     80.48 o 
   2   0   9      205.06      236.22     12.94 o 
   3   0   9      792.25      738.60     31.28 o 
   4   0   9       24.34       17.45      6.16 o 
   5   0   9     2125.70     2224.42     21.22 o 
   6   0   9      153.90      137.08      8.01 o 
   7   0   9     1173.25     1176.33     41.99 o 
  -7   1   9       28.18        9.51     23.02 o 
  -6   1   9      406.44      403.50     15.16 o 
  -5   1   9     1614.64     1606.16     35.08 o 
  -4   1   9     2778.73     2849.46     38.06 o 
  -3   1   9     3848.62     3839.96     55.73 o 
  -2   1   9     1947.27     1913.67     26.56 o 
  -1   1   9      203.10      202.92      7.07 o 
   0   1   9       23.71       30.41      2.39 o 
   1   1   9      234.12      249.42      7.82 o 
   2   1   9     1947.80     1880.34     28.19 o 
   3   1   9     4105.83     3940.43     87.46 o 
   4   1   9     2696.10     2659.41     32.15 o 
   5   1   9     1560.47     1467.18     27.36 o 
   6   1   9      401.67      395.93     12.68 o 
   7   1   9       29.16       18.55      9.29 o 
  -7   2   9       22.45       27.97      6.90 o 
  -6   2   9     1232.63     1298.17     38.90 o 
  -5   2   9       72.61       71.01      6.60 o 
  -4   2   9      203.13      252.23     19.32 o 
  -3   2   9      215.09      241.61      6.27 o 
  -2   2   9     3057.50     3165.33     54.10 o 
  -1   2   9      544.33      515.83      6.38 o 
   0   2   9    15999.80    16258.79    113.60 o 
   1   2   9      527.49      499.05     16.27 o 
   2   2   9     3068.02     2911.27     38.58 o 
   3   2   9      212.47      218.78      7.63 o 
   4   2   9      202.76      249.07     27.08 o 
   5   2   9       79.58       72.02      8.97 o 
   6   2   9     1247.19     1259.68     73.03 o 
   7   2   9       18.53       41.90     10.06 o 
  -7   3   9       70.48       78.23     10.96 o 
  -6   3   9       92.95      116.31     16.82 o 
  -5   3   9      459.98      474.35     12.88 o 
  -4   3   9     3069.44     3111.95     26.98 o 
  -3   3   9     1128.60     1114.87     33.59 o 
  -2   3   9     6433.61     6661.36    101.26 o 
  -1   3   9      601.00      620.61      8.40 o 
   0   3   9       17.41       20.89      2.48 o 
   1   3   9      658.88      668.26     11.58 o 
   2   3   9     6213.83     6043.66     90.51 o 
   3   3   9     1099.71      982.24     20.63 o 
   4   3   9     3189.47     3073.86     45.20 o 
   5   3   9      461.32      446.61     14.03 o 
   6   3   9       91.51      149.07     10.67 o 
   7   3   9       72.01       82.78     11.17 o 
  -7   4   9      708.29      721.49     46.38 o 
  -6   4   9      151.72      124.67     12.50 o 
  -5   4   9      750.31      766.51     30.14 o 
  -4   4   9      545.27      520.23     15.70 o 
  -3   4   9      691.09      771.65     25.95 o 
  -2   4   9      192.04      211.52     13.97 o 
  -1   4   9     5388.83     5277.90     81.45 o 
   0   4   9       15.17       40.27      7.77 o 
   1   4   9     5503.15     5237.82     99.75 o 
   2   4   9      181.31      216.77     15.82 o 
   3   4   9      768.20      821.05     15.70 o 
   4   4   9      552.38      485.92     14.03 o 
   5   4   9      766.66      843.12     19.31 o 
   6   4   9      152.80      115.46     10.08 o 
   7   4   9      723.38      689.70     23.73 o 
  -6   5   9      479.92      440.55     17.14 o 
  -5   5   9     1412.95     1432.35     41.12 o 
  -4   5   9       29.55       70.65      9.21 o 
  -3   5   9     2426.40     2436.27     36.32 o 
  -2   5   9      220.75      215.32      6.85 o 
  -1   5   9      802.91      876.86     17.64 o 
   0   5   9       34.22       29.91      3.98 o 
   1   5   9      786.49      823.76     10.62 o 
   2   5   9      250.48      240.51      9.70 o 
   3   5   9     2599.88     2363.54     57.81 o 
   4   5   9       38.53       66.53      8.07 o 
   5   5   9     1387.36     1370.74     42.64 o 
   6   5   9      474.25      469.26     17.15 o 
  -6   6   9      253.96      238.57     12.41 o 
  -5   6   9      197.80      220.36     16.46 o 
  -4   6   9       35.01       78.89     15.72 o 
  -3   6   9      209.67      211.88     11.35 o 
  -2   6   9     1099.00     1087.91     16.90 o 
  -1   6   9     1814.89     1847.38     24.76 o 
   0   6   9     2803.46     2862.28     73.95 o 
   1   6   9     1738.33     1684.11     25.07 o 
   2   6   9     1188.08     1140.36     22.49 o 
   3   6   9      202.90      200.53     13.18 o 
   4   6   9       36.36       62.51     11.28 o 
   5   6   9      193.14      228.00     14.46 o 
   6   6   9      266.19      261.28     16.18 o 
  -5   7   9       32.27       13.02      9.07 o 
  -4   7   9     2063.74     2084.99     32.45 o 
  -3   7   9       37.66       42.67     10.83 o 
  -2   7   9     1825.33     1840.57     37.66 o 
  -1   7   9      234.64      242.05      9.34 o 
   0   7   9      131.98      167.10     13.02 o 
   1   7   9      242.43      262.77     12.16 o 
   2   7   9     1758.11     1679.88     38.81 o 
   3   7   9       46.53       53.30      9.13 o 
   4   7   9     2074.22     1978.79     46.12 o 
   5   7   9       32.23       41.46      9.97 o 
  -4   8   9        0.83       23.42     11.64 o 
  -3   8   9      267.13      262.68     16.69 o 
  -2   8   9      320.99      327.59     11.52 o 
  -1   8   9     1773.38     1762.70     39.05 o 
   0   8   9     1340.88     1257.03     24.16 o 
   1   8   9     1755.43     1654.20     28.58 o 
   2   8   9      310.01      333.59     15.03 o 
   3   8   9      264.35      284.94     15.35 o 
   4   8   9        0.75       28.64      9.67 o 
  -3   9   9     1037.27      944.79     19.74 o 
  -2   9   9       40.17       35.62      9.68 o 
  -1   9   9      652.69      641.39     22.06 o 
   0   9   9        0.03       16.31      7.91 o 
   1   9   9      645.07      612.81     28.31 o 
   2   9   9       42.33       40.53      9.20 o 
   3   9   9     1043.97      971.14     26.86 o 
   0  10   9      817.40      721.78     25.06 o 
   0   0  10      942.79     1012.99     17.85 o 
   1   0  10        1.56        7.36      2.76 o 
   2   0  10      540.60      570.96     18.69 o 
   3   0  10     1119.69      905.75     10.38 o 
   4   0  10      241.70      230.49     25.81 o 
   5   0  10     2415.29     2410.23     58.47 o 
   6   0  10      117.93      100.51     10.06 o 
   7   0  10       47.55       57.93     14.70 o 
  -7   1  10      378.34      373.24     20.06 o 
  -6   1  10      828.82      807.88     19.03 o 
  -5   1  10      920.16      999.84     15.20 o 
  -4   1  10      867.40      879.15     16.56 o 
  -3   1  10     1198.74     1169.35     17.96 o 
  -2   1  10     1337.66     1318.17     16.98 o 
  -1   1  10     9496.03     9308.66     93.88 o 
   0   1  10      426.85      408.84      6.87 o 
   1   1  10     9472.05     9401.04    156.51 o 
   2   1  10     1442.24     1405.74     25.87 o 
   3   1  10     1159.07     1071.67     16.67 o 
   4   1  10      876.01      864.30     14.72 o 
   5   1  10      895.99      969.60     15.05 o 
   6   1  10      813.35      761.22     16.77 o 
   7   1  10      364.74      363.28     13.87 o 
  -7   2  10      273.53      270.76     12.05 o 
  -6   2  10      523.81      509.98     19.05 o 
  -5   2  10      209.61      213.34      8.69 o 
  -4   2  10     4410.30     4559.91     50.78 o 
  -3   2  10      937.35      999.26     19.96 o 
  -2   2  10     3452.31     3245.52     29.72 o 
  -1   2  10     1398.94     1448.36     15.38 o 
   0   2  10      564.29      672.31     27.69 o 
   1   2  10     1480.21     1496.32     19.04 o 
   2   2  10     3503.70     3080.60     32.21 o 
   3   2  10      920.40      951.30     10.95 o 
   4   2  10     4392.55     4232.64     56.48 o 
   5   2  10      230.79      236.16      9.64 o 
   6   2  10      496.86      443.70     23.20 o 
   7   2  10      270.84      245.06     15.01 o 
  -7   3  10      285.96      310.12     20.47 o 
  -6   3  10     1123.88     1155.54     20.63 o 
  -5   3  10      223.95      228.75     11.25 o 
  -4   3  10      158.34      205.16     21.67 o 
  -3   3  10     1032.22     1070.71     17.76 o 
  -2   3  10     2682.57     2686.21     46.82 o 
  -1   3  10      525.31      510.68      7.19 o 
   0   3  10     2419.00     2360.04     23.83 o 
   1   3  10      459.21      532.60     41.20 o 
   2   3  10     2710.24     2501.91     44.57 o 
   3   3  10     1062.31      985.34     14.20 o 
   4   3  10      183.20      202.19     10.93 o 
   5   3  10      232.12      231.84     11.02 o 
   6   3  10     1144.57     1101.31     32.65 o 
   7   3  10      292.54      307.62     16.37 o 
  -7   4  10       61.81       72.52      8.94 o 
  -6   4  10      111.34       94.44      8.56 o 
  -5   4  10     2772.79     2735.94     66.39 o 
  -4   4  10      401.69      418.98     14.60 o 
  -3   4  10     2628.73     2680.06     35.29 o 
  -2   4  10     2512.54     2695.83     33.36 o 
  -1   4  10      582.36      547.26     11.27 o 
   0   4  10      459.82      426.11      6.56 o 
   1   4  10      649.65      642.44     18.52 o 
   2   4  10     2363.03     2403.60     42.86 o 
   3   4  10     2502.59     2436.64     41.92 o 
   4   4  10      431.18      442.47     13.64 o 
   5   4  10     2713.94     2546.41     64.01 o 
   6   4  10       98.91       97.49     10.75 o 
   7   4  10       59.53       80.88     11.60 o 
  -6   5  10       79.01       83.25      8.76 o 
  -5   5  10      856.69      845.77     28.75 o 
  -4   5  10      526.67      559.57     10.68 o 
  -3   5  10       57.42      103.01     17.76 o 
  -2   5  10      787.24      812.73     10.53 o 
  -1   5  10     5416.00     5491.68     61.36 o 
   0   5  10      349.43      336.71      6.55 o 
   1   5  10     5594.31     5812.83    155.17 o 
   2   5  10      838.76      832.85     16.66 o 
   3   5  10       78.21      104.14      8.75 o 
   4   5  10      512.52      555.50     27.05 o 
   5   5  10      891.43      875.34     25.74 o 
   6   5  10       88.29      110.67     11.72 o 
  -6   6  10      165.23      142.35     10.75 o 
  -5   6  10      167.02      189.58     24.01 o 
  -4   6  10     1549.19     1575.81     27.30 o 
  -3   6  10      964.97     1004.27     17.92 o 
  -2   6  10     2169.06     2158.10     25.66 o 
  -1   6  10      331.58      354.05     10.40 o 
   0   6  10      940.88     1035.34     23.46 o 
   1   6  10      303.66      334.21     11.38 o 
   2   6  10     2129.34     2072.88     47.49 o 
   3   6  10      948.50      909.10     21.95 o 
   4   6  10     1542.62     1438.48     39.22 o 
   5   6  10      162.71      213.82     14.33 o 
   6   6  10      156.18      157.88     13.76 o 
  -5   7  10      139.92      121.03      9.90 o 
  -4   7  10        6.43       39.00     18.46 o 
  -3   7  10      267.80      258.48      8.40 o 
  -2   7  10     1229.01     1234.45     14.93 o 
  -1   7  10      873.66      890.13     15.66 o 
   0   7  10     3763.78     3559.52     67.66 o 
   1   7  10      912.22      871.61     19.93 o 
   2   7  10     1196.45     1169.33     24.41 o 
   3   7  10      278.65      270.36     14.02 o 
   4   7  10        6.89       92.53     15.50 o 
   5   7  10      144.41      133.39     12.71 o 
  -4   8  10      158.99      150.03     16.78 o 
  -3   8  10      792.28      753.89     16.72 o 
  -2   8  10      439.79      439.88     12.82 o 
  -1   8  10      421.69      416.90     13.31 o 
   0   8  10      830.34      836.66     20.25 o 
   1   8  10      442.36      409.60     15.47 o 
   2   8  10      412.37      416.46     16.56 o 
   3   8  10      753.65      710.83     22.24 o 
   4   8  10      168.34      182.58     13.86 o 
  -3   9  10      137.84      140.95     10.34 o 
  -2   9  10       42.62       50.28      7.87 o 
  -1   9  10     1035.88      994.43     31.74 o 
   0   9  10        3.38       32.47      8.35 o 
   1   9  10     1064.51      994.68     32.59 o 
   2   9  10       46.98       59.09      9.68 o 
   3   9  10      143.12      142.87     12.89 o 
   1   0  11     3823.09     3750.44     30.16 o 
   2   0  11     1966.48     1781.43     33.91 o 
   3   0  11      217.34      192.71      5.66 o 
   4   0  11     6001.63     5752.37     84.11 o 
   5   0  11      941.32      959.51     24.44 o 
   6   0  11      477.68      463.98     12.67 o 
   7   0  11      306.92      335.45     15.52 o 
  -7   1  11      431.61      402.14     33.33 o 
  -6   1  11      363.74      383.12     15.03 o 
  -5   1  11     1194.92     1208.77     45.10 o 
  -4   1  11     1907.08     1907.01     31.08 o 
  -3   1  11     2138.81     2143.62     32.72 o 
  -2   1  11     2651.47     2733.72     22.48 o 
  -1   1  11     2968.89     2834.81     28.59 o 
   0   1  11     2998.22     2906.71     51.76 o 
   1   1  11     2879.07     2695.72     50.03 o 
   2   1  11     2538.24     2490.24     43.28 o 
   3   1  11     2062.50     1961.19     21.81 o 
   4   1  11     1970.21     1905.42     25.99 o 
   5   1  11     1188.90     1186.54     30.27 o 
   6   1  11      374.68      374.11     12.44 o 
   7   1  11      442.87      414.48     22.75 o 
  -7   2  11       15.20       28.67     12.16 o 
  -6   2  11      438.63      444.45     20.26 o 
  -5   2  11      887.14      877.12     25.17 o 
  -4   2  11       74.69      111.95     16.33 o 
  -3   2  11     5726.94     5731.35     82.25 o 
  -2   2  11     2418.70     2520.94     46.54 o 
  -1   2  11     2561.91     2548.04     18.10 o 
   0   2  11     2937.19     2925.07     22.48 o 
   1   2  11     2544.47     2566.07     43.69 o 
   2   2  11     2512.19     2490.38     42.42 o 
   3   2  11     5632.16     5215.92     90.90 o 
   4   2  11       72.31      107.73     18.63 o 
   5   2  11      893.17      861.96     15.25 o 
   6   2  11      430.10      369.41     21.72 o 
   7   2  11       17.25       72.02     11.02 o 
  -7   3  11      650.69      666.82     22.51 o 
  -6   3  11      268.71      249.69     13.37 o 
  -5   3  11      522.21      513.61     17.78 o 
  -4   3  11     1840.55     1868.45     25.68 o 
  -3   3  11      477.42      519.13     19.95 o 
  -2   3  11     1791.43     1863.59     27.68 o 
  -1   3  11     7060.82     7330.60     82.23 o 
   0   3  11     3437.05     3626.74     51.23 o 
   1   3  11     7264.22     7144.46    101.34 o 
   2   3  11     1671.53     1617.01     30.36 o 
   3   3  11      437.39      443.61     20.30 o 
   4   3  11     1818.09     1718.85     26.34 o 
   5   3  11      539.99      530.91     17.41 o 
   6   3  11      267.54      251.98     14.10 o 
   7   3  11      655.40      601.07     31.49 o 
  -7   4  11      206.10      200.13     15.98 o 
  -6   4  11      320.40      348.55     13.49 o 
  -5   4  11       97.99      129.18     12.80 o 
  -4   4  11     2646.67     2707.80     30.18 o 
  -3   4  11     1577.44     1706.31     25.42 o 
  -2   4  11     3299.85     3242.06     35.88 o 
  -1   4  11     2472.78     2443.55     37.57 o 
   0   4  11     1478.04     1597.14     16.11 o 
   1   4  11     2365.75     2216.56     32.24 o 
   2   4  11     3388.06     3155.06     55.24 o 
   3   4  11     1585.71     1589.75     31.46 o 
   4   4  11     2632.16     2482.13     53.31 o 
   5   4  11      102.47      167.79     11.82 o 
   6   4  11      318.29      348.03     16.58 o 
   7   4  11      213.18      210.40     23.21 o 
  -6   5  11      638.57      692.89     19.75 o 
  -5   5  11      871.48      845.66     21.26 o 
  -4   5  11      779.15      791.96     26.80 o 
  -3   5  11     1004.24     1045.50     12.73 o 
  -2   5  11     1464.10     1497.02     17.77 o 
  -1   5  11      999.55     1069.50     11.41 o 
   0   5  11     3475.93     3462.39     44.16 o 
   1   5  11      981.35     1018.38     15.83 o 
   2   5  11     1414.18     1375.70     21.46 o 
   3   5  11      948.83      905.96     26.56 o 
   4   5  11      760.93      817.49     26.35 o 
   5   5  11      839.66      786.61     28.95 o 
   6   5  11      639.95      660.04     22.73 o 
  -6   6  11      124.77      129.46     10.38 o 
  -5   6  11     1256.29     1279.65     36.59 o 
  -4   6  11      254.07      245.86     12.52 o 
  -3   6  11      698.61      711.68     16.57 o 
  -2   6  11      589.12      608.27     10.17 o 
  -1   6  11     1517.74     1549.19     15.09 o 
   0   6  11     1478.29     1520.45     25.33 o 
   1   6  11     1569.44     1563.27     30.21 o 
   2   6  11      632.76      629.91     17.34 o 
   3   6  11      654.74      624.47     18.55 o 
   4   6  11      233.57      233.22     13.55 o 
   5   6  11     1219.44     1209.06     29.57 o 
   6   6  11      114.29      137.77     13.84 o 
  -5   7  11      140.69      138.34     10.17 o 
  -4   7  11      699.55      715.98     17.36 o 
  -3   7  11      208.07      228.44     10.54 o 
  -2   7  11     1073.20     1062.24     15.70 o 
  -1   7  11     2579.28     2495.02     34.19 o 
   0   7  11       92.34      149.58     14.10 o 
   1   7  11     2691.56     2519.38     33.34 o 
   2   7  11     1015.82      982.99     22.91 o 
   3   7  11      211.62      231.26     13.46 o 
   4   7  11      700.98      669.56     23.73 o 
   5   7  11      133.93      143.41     12.90 o 
  -4   8  11      659.24      653.99     16.16 o 
  -3   8  11      773.14      705.10     16.22 o 
  -2   8  11      609.20      578.50     14.40 o 
  -1   8  11      410.57      418.85     12.18 o 
   0   8  11      901.29      864.64     24.58 o 
   1   8  11      437.05      414.60     15.67 o 
   2   8  11      591.98      545.49     18.64 o 
   3   8  11      774.95      721.00     22.56 o 
   4   8  11      641.45      612.64     22.38 o 
  -3   9  11      258.17      258.91     12.85 o 
  -2   9  11      428.35      401.32     13.14 o 
  -1   9  11      241.56      258.35     17.63 o 
   0   9  11     1027.74      950.20     23.19 o 
   1   9  11      245.96      252.81     13.98 o 
   2   9  11      436.90      395.02     17.49 o 
   3   9  11      252.23      255.24     15.67 o 
   0   0  12    32734.71    32676.43    209.49 o 
   1   0  12      669.57      746.92     25.09 o 
   2   0  12     4198.38     4011.79     29.58 o 
   3   0  12       13.94       27.27      4.68 o 
   4   0  12     1954.23     2034.12     39.20 o 
   5   0  12        6.12       19.57      9.00 o 
   6   0  12      908.06      902.85     37.51 o 
   7   0  12        2.85        0.00      8.43 o 
  -7   1  12       16.07       18.23     22.09 o 
  -6   1  12      285.38      291.73     10.87 o 
  -5   1  12      439.74      433.52     13.85 o 
  -4   1  12     4094.48     4036.37     41.88 o 
  -3   1  12     3727.62     3668.46     60.67 o 
  -2   1  12     1393.87     1355.60     19.83 o 
  -1   1  12     2096.92     2047.97     18.95 o 
   0   1  12       85.99       76.21      3.71 o 
   1   1  12     2060.86     2003.30     21.72 o 
   2   1  12     1398.59     1278.14     14.25 o 
   3   1  12     3723.62     3541.03     39.33 o 
   4   1  12     4001.63     3904.88     55.75 o 
   5   1  12      476.67      482.54     14.00 o 
   6   1  12      274.41      285.22     11.27 o 
   7   1  12       18.36       48.16     11.48 o 
  -7   2  12     1295.38     1278.05     61.60 o 
  -6   2  12       88.57       93.68      8.29 o 
  -5   2  12     1271.38     1205.38     33.19 o 
  -4   2  12       63.62       63.01      5.24 o 
  -3   2  12      514.55      540.74     24.31 o 
  -2   2  12     1680.79     1773.13     33.40 o 
  -1   2  12     8754.19     8922.52     53.70 o 
   0   2  12     1151.59     1216.67      9.73 o 
   1   2  12     8906.63     8676.34     91.47 o 
   2   2  12     1649.05     1634.71     22.51 o 
   3   2  12      499.02      504.61     28.64 o 
   4   2  12       73.82       73.99      5.39 o 
   5   2  12     1278.34     1230.57     32.02 o 
   6   2  12       86.43       98.06     14.29 o 
   7   2  12     1309.41     1209.70     29.54 o 
  -7   3  12       67.31       85.47     15.78 o 
  -6   3  12      183.00      189.13     18.95 o 
  -5   3  12      981.72      995.56     30.11 o 
  -4   3  12     1387.35     1434.48     35.95 o 
  -3   3  12     5071.39     5239.62     93.35 o 
  -2   3  12     2788.59     2871.05     37.98 o 
  -1   3  12     3228.50     3252.79     33.95 o 
   0   3  12      207.14      243.63      5.03 o 
   1   3  12     3338.08     3477.75     57.80 o 
   2   3  12     2807.27     2748.89     36.48 o 
   3   3  12     5034.54     4745.42     77.18 o 
   4   3  12     1407.56     1338.86     15.42 o 
   5   3  12      930.83      906.11     22.27 o 
   6   3  12      182.85      190.12     12.79 o 
   7   3  12       64.08       92.95     11.85 o 
  -7   4  12      147.17      140.28     10.74 o 
  -6   4  12      875.53      883.17     29.35 o 
  -5   4  12      551.95      570.57     20.18 o 
  -4   4  12      223.15      245.85     20.95 o 
  -3   4  12      378.87      412.16     12.39 o 
  -2   4  12     2684.33     2868.87     23.80 o 
  -1   4  12     1469.33     1459.14     15.77 o 
   0   4  12     7411.30     7342.26     95.92 o 
   1   4  12     1487.88     1464.13     23.80 o 
   2   4  12     2674.62     2667.57     57.54 o 
   3   4  12      363.99      348.43     12.72 o 
   4   4  12      224.21      280.53     13.01 o 
   5   4  12      534.09      515.24     18.15 o 
   6   4  12      891.98      827.96     27.89 o 
   7   4  12      148.59      159.88     13.72 o 
  -6   5  12      490.80      535.64     23.31 o 
  -5   5  12      222.71      221.02     13.07 o 
  -4   5  12     3946.06     3885.19     77.74 o 
  -3   5  12       90.71      125.38      7.27 o 
  -2   5  12     1305.23     1363.27     16.71 o 
  -1   5  12      464.38      498.47      8.57 o 
   0   5  12        0.01       48.30      6.37 o 
   1   5  12      463.46      495.97      9.29 o 
   2   5  12     1321.91     1313.90     22.56 o 
   3   5  12       82.75      116.80      9.28 o 
   4   5  12     3779.40     3557.62     50.81 o 
   5   5  12      215.28      236.37     13.88 o 
   6   5  12      494.42      507.11     20.51 o 
  -6   6  12      165.99      162.77     11.35 o 
  -5   6  12      261.66      282.29     18.94 o 
  -4   6  12      261.92      257.51     15.44 o 
  -3   6  12      287.99      313.69     11.58 o 
  -2   6  12      424.16      420.07      8.75 o 
  -1   6  12     5367.13     5485.74     79.01 o 
   0   6  12     2303.51     2262.09     34.81 o 
   1   6  12     5435.82     5444.70     62.82 o 
   2   6  12      450.44      415.62     14.55 o 
   3   6  12      300.25      331.29     14.36 o 
   4   6  12      256.00      252.64     17.49 o 
   5   6  12      252.31      301.26     16.23 o 
   6   6  12      180.06      178.66     14.30 o 
  -5   7  12      591.11      591.89     17.03 o 
  -4   7  12       96.69      105.15     15.09 o 
  -3   7  12     1633.86     1611.02     24.87 o 
  -2   7  12      159.92      167.57      9.56 o 
  -1   7  12      535.22      611.43     23.34 o 
   0   7  12      162.23      163.48      9.32 o 
   1   7  12      542.75      591.20     19.12 o 
   2   7  12      147.29      160.33     11.11 o 
   3   7  12     1606.46     1496.80     34.90 o 
   4   7  12       94.52      105.47     11.20 o 
   5   7  12      575.72      579.73     22.19 o 
  -4   8  12       13.31       16.08      9.50 o 
  -3   8  12      114.03      134.56      9.76 o 
  -2   8  12      735.94      710.64     15.67 o 
  -1   8  12      591.71      591.00     14.13 o 
   0   8  12      961.80      946.49     21.67 o 
   1   8  12      631.71      612.24     18.62 o 
   2   8  12      799.93      752.60     21.52 o 
   3   8  12      109.15      127.33     12.11 o 
   4   8  12       14.70       39.89     10.35 o 
  -3   9  12       32.61       35.79      7.94 o 
  -2   9  12      603.87      580.64     15.33 o 
  -1   9  12       17.19       40.46      8.18 o 
   0   9  12       19.73       92.38     18.32 o 
   1   9  12       19.77       34.75      8.75 o 
   2   9  12      623.19      590.32     28.23 o 
   3   9  12       33.71       46.35     10.33 o 
   1   0  13      637.99      523.51     12.14 o 
   2   0  13     3183.18     3089.23     25.54 o 
   3   0  13      107.25      127.88      8.17 o 
   4   0  13     4624.95     4399.33     74.86 o 
   5   0  13      368.54      417.85     15.92 o 
   6   0  13     1384.10     1333.12     46.80 o 
   7   0  13      337.64      332.48     15.22 o 
  -7   1  13      601.54      595.30     35.12 o 
  -6   1  13      531.90      497.91     13.37 o 
  -5   1  13      466.41      438.32     15.62 o 
  -4   1  13      822.20      882.71     26.67 o 
  -3   1  13     1471.27     1482.78     13.04 o 
  -2   1  13     2528.06     2445.51     49.40 o 
  -1   1  13     2340.47     2327.16     22.04 o 
   0   1  13     2318.55     2282.22     22.63 o 
   1   1  13     2408.34     2428.12     32.61 o 
   2   1  13     2615.22     2476.77     52.75 o 
   3   1  13     1402.38     1404.15     17.70 o 
   4   1  13      778.80      850.36     19.50 o 
   5   1  13      433.04      420.37     10.70 o 
   6   1  13      547.95      511.30     14.00 o 
   7   1  13      600.28      576.13     25.38 o 
  -7   2  13       61.01       80.73     11.12 o 
  -6   2  13      465.42      434.19     17.74 o 
  -5   2  13      883.53      855.19     19.45 o 
  -4   2  13      239.76      240.12     12.97 o 
  -3   2  13     5444.23     5599.55    124.17 o 
  -2   2  13      365.30      416.23     25.93 o 
  -1   2  13      753.27      786.59      8.96 o 
   0   2  13       10.63       50.03      3.37 o 
   1   2  13      655.42      850.69     58.87 o 
   2   2  13      402.06      425.02     16.91 o 
   3   2  13     5447.27     5161.51     88.21 o 
   4   2  13      243.46      248.31     17.42 o 
   5   2  13      910.67      869.79     16.62 o 
   6   2  13      459.83      410.16     30.66 o 
   7   2  13       55.31      113.21     17.25 o 
  -7   3  13      535.48      533.53     17.63 o 
  -6   3  13       92.42       96.04      9.82 o 
  -5   3  13      724.02      739.31     28.50 o 
  -4   3  13      822.18      836.57     15.86 o 
  -3   3  13      237.48      279.84     23.34 o 
  -2   3  13     2508.21     2624.86     25.97 o 
  -1   3  13    10541.73    10982.94    140.93 o 
   0   3  13      471.38      409.63     10.31 o 
   1   3  13    10658.99    10591.88    174.87 o 
   2   3  13     2554.83     2547.80     40.93 o 
   3   3  13      236.76      277.88     22.51 o 
   4   3  13      828.91      834.57     12.45 o 
   5   3  13      712.75      687.67     19.73 o 
   6   3  13      101.21      129.28     12.22 o 
   7   3  13      533.09      501.73     20.32 o 
  -7   4  13      232.83      234.74     27.86 o 
  -6   4  13      510.69      517.81     23.78 o 
  -5   4  13      389.41      386.56     15.55 o 
  -4   4  13     1243.09     1190.81     26.33 o 
  -3   4  13      168.19      193.19      8.67 o 
  -2   4  13     3862.99     4027.03     33.06 o 
  -1   4  13     2505.90     2571.51     52.17 o 
   0   4  13     2446.08     2485.79     28.59 o 
   1   4  13     2537.72     2412.78     57.72 o 
   2   4  13     3850.53     3714.76     73.57 o 
   3   4  13      149.88      168.19      9.40 o 
   4   4  13     1200.26     1064.17     32.26 o 
   5   4  13      392.97      431.12     17.07 o 
   6   4  13      497.71      459.27     18.87 o 
  -6   5  13      925.33      931.48     39.42 o 
  -5   5  13      135.28      106.84     10.31 o 
  -4   5  13      234.73      318.03     20.59 o 
  -3   5  13      510.56      528.75      9.36 o 
  -2   5  13     2847.08     2883.33     27.13 o 
  -1   5  13     1935.04     2037.44     21.11 o 
   0   5  13     5123.07     5097.70     58.81 o 
   1   5  13     1917.63     1999.70     32.43 o 
   2   5  13     2861.65     2765.42     58.29 o 
   3   5  13      570.46      525.55     16.45 o 
   4   5  13      246.10      356.15     15.43 o 
   5   5  13      121.02      107.00     10.70 o 
   6   5  13      936.86      910.71     26.58 o 
  -6   6  13      126.66      128.98     11.85 o 
  -5   6  13      956.73      958.74     20.14 o 
  -4   6  13      479.93      494.77     18.08 o 
  -3   6  13     1296.32     1277.77     18.65 o 
  -2   6  13      411.90      412.89      8.70 o 
  -1   6  13      186.10      236.17     11.57 o 
   0   6  13      354.25      391.53     11.78 o 
   1   6  13      162.55      252.42     12.54 o 
   2   6  13      488.72      434.60     15.14 o 
   3   6  13     1252.93     1152.17     24.99 o 
   4   6  13      458.66      468.51     17.98 o 
   5   6  13      957.18      957.95     30.07 o 
   6   6  13      135.19      126.72     15.50 o 
  -5   7  13      189.94      190.77     15.97 o 
  -4   7  13      400.59      386.90     12.46 o 
  -3   7  13      123.41      152.46      7.43 o 
  -2   7  13      764.84      757.05     17.20 o 
  -1   7  13     1541.33     1552.03     22.33 o 
   0   7  13      203.88      198.51      9.96 o 
   1   7  13     1542.36     1506.29     26.35 o 
   2   7  13      745.76      690.87     19.61 o 
   3   7  13      115.95      137.78     13.01 o 
   4   7  13      375.65      336.10     16.85 o 
   5   7  13      188.31      220.75     15.30 o 
  -4   8  13      310.30      315.92     12.16 o 
  -3   8  13      383.74      366.68     13.54 o 
  -2   8  13      647.79      615.22     14.80 o 
  -1   8  13      374.36      379.27     11.87 o 
   0   8  13      217.50      236.85     12.34 o 
   1   8  13      361.92      372.81     15.37 o 
   2   8  13      662.86      623.31     19.89 o 
   3   8  13      380.18      384.73     17.68 o 
   4   8  13      307.84      281.17     16.48 o 
  -3   9  13      233.06      220.28     11.95 o 
  -2   9  13      351.90      390.28     13.02 o 
  -1   9  13       57.76       73.97      9.23 o 
   0   9  13     1196.81     1152.24     45.50 o 
   1   9  13       52.63       63.41      9.65 o 
   2   9  13      358.22      365.28     16.99 o 
   3   9  13      237.57      222.33     15.10 o 
   0   0  14     6466.98     6573.44     66.78 o 
   1   0  14      899.52     1127.68     67.00 o 
   2   0  14     2531.80     2448.64     27.83 o 
   3   0  14     4425.41     3990.10     52.32 o 
   4   0  14        0.31       27.28      9.82 o 
   5   0  14     1562.41     1609.54     33.31 o 
   6   0  14      151.36      163.81      9.49 o 
   7   0  14        1.98       37.05      8.67 o 
  -7   1  14      485.36      501.76     35.15 o 
  -6   1  14      724.35      725.39     30.67 o 
  -5   1  14      740.32      751.88     30.19 o 
  -4   1  14     2045.69     1963.97     39.07 o 
  -3   1  14     1172.15     1131.64     21.10 o 
  -2   1  14     1291.60     1271.49     36.79 o 
  -1   1  14     7787.06     7694.38     60.83 o 
   0   1  14     1880.94     1774.01     20.51 o 
   1   1  14     7876.17     7775.00    107.47 o 
   2   1  14     1341.99     1323.47     22.58 o 
   3   1  14     1200.98     1161.60     21.20 o 
   4   1  14     2048.23     1952.85     42.31 o 
   5   1  14      747.63      761.70     17.67 o 
   6   1  14      714.85      711.36     23.13 o 
   7   1  14      477.78      459.52     15.53 o 
  -7   2  14      335.38      355.88     14.66 o 
  -6   2  14      454.53      457.95     15.31 o 
  -5   2  14      427.02      408.89     12.10 o 
  -4   2  14     3230.34     3237.31     53.99 o 
  -3   2  14     1881.96     2051.94     36.45 o 
  -2   2  14     4329.20     4472.51     83.70 o 
  -1   2  14     5253.77     5054.66     33.89 o 
   0   2  14     1890.32     2118.71     22.30 o 
   1   2  14     5101.63     4870.29     81.87 o 
   2   2  14     4305.19     4129.69     50.18 o 
   3   2  14     1818.00     1845.58     20.36 o 
   4   2  14     3118.95     3052.46     36.64 o 
   5   2  14      425.04      417.95     11.47 o 
   6   2  14      450.49      426.12     23.50 o 
   7   2  14      330.89      307.22     23.14 o 
  -7   3  14      342.39      317.39     14.44 o 
  -6   3  14      793.66      781.99     20.67 o 
  -5   3  14      354.92      339.25     16.09 o 
  -4   3  14      440.71      434.76     12.00 o 
  -3   3  14     1412.44     1499.72     36.94 o 
  -2   3  14     2074.72     2052.28     45.57 o 
  -1   3  14      374.66      424.71      9.45 o 
   0   3  14      752.78      644.57      8.68 o 
   1   3  14      339.23      538.15     59.72 o 
   2   3  14     2083.78     1956.82     40.37 o 
   3   3  14     1395.80     1316.90     22.11 o 
   4   3  14      410.16      405.57     16.64 o 
   5   3  14      336.92      320.46     14.39 o 
   6   3  14      775.30      693.54     21.56 o 
   7   3  14      344.73      314.52     16.95 o 
  -6   4  14      158.95      174.01     13.91 o 
  -5   4  14     1801.19     1727.20     32.51 o 
  -4   4  14      109.84      101.51      7.61 o 
  -3   4  14     2240.14     2278.19     24.03 o 
  -2   4  14     1348.59     1469.64     16.69 o 
  -1   4  14      685.14      765.34     11.40 o 
   0   4  14     5439.59     5658.55     54.07 o 
   1   4  14      673.39      793.76     33.11 o 
   2   4  14     1390.40     1384.83     18.79 o 
   3   4  14     2241.36     1985.93     42.93 o 
   4   4  14      114.44      133.65     11.68 o 
   5   4  14     1756.33     1618.03     39.51 o 
   6   4  14      155.62      172.16     16.51 o 
  -6   5  14      220.61      204.91     16.51 o 
  -5   5  14      282.71      298.40     13.44 o 
  -4   5  14      920.73      903.72     31.05 o 
  -3   5  14      148.20      203.97     14.78 o 
  -2   5  14      969.56     1051.13     12.83 o 
  -1   5  14     3762.89     3925.73     33.16 o 
   0   5  14       32.68       61.60      8.59 o 
   1   5  14     3693.31     3683.04     52.59 o 
   2   5  14      974.36      940.47     18.87 o 
   3   5  14      161.77      191.17     11.14 o 
   4   5  14      964.43      954.85     23.65 o 
   5   5  14      292.05      325.68     15.89 o 
   6   5  14      221.94      221.51     14.70 o 
  -6   6  14      238.18      243.63     30.66 o 
  -5   6  14      166.26      177.24     10.60 o 
  -4   6  14     1454.47     1451.66     30.22 o 
  -3   6  14      434.40      438.13     10.00 o 
  -2   6  14     1699.86     1720.32     26.90 o 
  -1   6  14     1139.11     1205.52     13.47 o 
   0   6  14      611.83      614.63     13.15 o 
   1   6  14     1092.11     1117.75     20.15 o 
   2   6  14     1695.78     1621.40     27.58 o 
   3   6  14      413.37      374.04     18.81 o 
   4   6  14     1401.29     1361.15     29.22 o 
   5   6  14      166.29      187.34     13.92 o 
  -5   7  14      251.76      225.26     11.81 o 
  -4   7  14       11.67       50.33      7.60 o 
  -3   7  14      817.31      817.14     13.87 o 
  -2   7  14      607.38      616.73     12.25 o 
  -1   7  14      164.37      197.18     12.37 o 
   0   7  14     2211.06     2182.81     28.16 o 
   1   7  14      154.10      184.62     12.91 o 
   2   7  14      634.20      600.18     18.52 o 
   3   7  14      824.68      791.02     22.24 o 
   4   7  14       14.69       65.91     12.14 o 
   5   7  14      262.98      256.12     16.23 o 
  -4   8  14       81.70       82.34      8.86 o 
  -3   8  14      528.75      514.02     15.59 o 
  -2   8  14      504.41      521.25     13.85 o 
  -1   8  14      460.44      474.70     13.09 o 
   0   8  14      403.13      390.97     14.95 o 
   1   8  14      458.39      441.52     16.30 o 
   2   8  14      467.20      460.49     17.62 o 
   3   8  14      493.78      466.44     19.18 o 
   4   8  14       89.13       90.40     11.72 o 
  -2   9  14      430.03      429.80     13.69 o 
  -1   9  14      778.99      784.33     21.05 o 
   0   9  14       68.49       93.40     10.17 o 
   1   9  14      755.04      702.79     35.03 o 
   2   9  14      410.50      386.30     20.90 o 
   1   0  15    15108.16    14882.14    128.71 o 
   2   0  15      105.03      185.46     14.35 o 
   3   0  15     1067.15     1171.44     43.32 o 
   4   0  15      363.12      363.91      9.27 o 
   5   0  15     1770.61     1723.30     31.04 o 
   6   0  15      118.71      111.83      7.94 o 
   7   0  15     1042.00     1060.31     68.17 o 
  -7   1  15       70.52       80.54     11.04 o 
  -6   1  15      208.44      219.08      9.93 o 
  -5   1  15     1651.01     1651.45     24.65 o 
  -4   1  15     2937.51     2872.10     38.11 o 
  -3   1  15     5053.40     4901.60     97.79 o 
  -2   1  15     4332.72     4283.36    106.86 o 
  -1   1  15      828.72      894.40     36.07 o 
   0   1  15      106.31      172.03     12.08 o 
   1   1  15      811.36     1110.03     85.05 o 
   2   1  15     4446.05     4401.37     43.79 o 
   3   1  15     4925.40     4790.34     54.83 o 
   4   1  15     2968.61     2889.20     65.03 o 
   5   1  15     1612.37     1597.51     42.21 o 
   6   1  15      223.60      241.02     10.64 o 
   7   1  15       70.86       97.83      9.09 o 
  -7   2  15       29.94       39.41      7.66 o 
  -6   2  15     1092.05     1080.84     39.00 o 
  -5   2  15      176.15      161.33      8.61 o 
  -4   2  15       14.29       60.64     17.23 o 
  -3   2  15      528.49      551.94     10.01 o 
  -2   2  15     3596.82     3696.58     85.72 o 
  -1   2  15      634.41      653.23     10.78 o 
   0   2  15    15380.59    14620.13    138.79 o 
   1   2  15      605.62      759.25     33.01 o 
   2   2  15     3509.56     3255.36     46.02 o 
   3   2  15      548.09      548.33      9.95 o 
   4   2  15       11.36       51.93      6.42 o 
   5   2  15      176.05      178.84      8.59 o 
   6   2  15     1033.08      937.20     33.50 o 
   7   2  15       27.17       44.69     14.46 o 
  -7   3  15       37.32       42.33      7.88 o 
  -6   3  15      280.58      275.15     12.49 o 
  -5   3  15      517.20      494.69     14.20 o 
  -4   3  15     3803.56     3823.77     67.06 o 
  -3   3  15     1053.63     1064.27     25.71 o 
  -2   3  15     7200.44     7264.17    132.11 o 
  -1   3  15     1092.00     1248.62     23.27 o 
   0   3  15      122.36      125.72      4.24 o 
   1   3  15     1066.29     1292.50     52.18 o 
   2   3  15     7144.34     6657.17    126.16 o 
   3   3  15     1049.27     1008.89     12.98 o 
   4   3  15     3745.77     3505.67     46.36 o 
   5   3  15      506.05      458.39     16.78 o 
   6   3  15      262.38      277.02     14.80 o 
   7   3  15       40.73       56.22     10.39 o 
  -6   4  15      253.88      251.93     12.31 o 
  -5   4  15      984.21     1006.78     41.89 o 
  -4   4  15      128.22      140.81      8.18 o 
  -3   4  15     1147.07     1189.86     14.43 o 
  -2   4  15      748.83      812.14     18.93 o 
  -1   4  15     6480.38     6492.58     73.42 o 
   0   4  15      215.29      263.81     13.92 o 
   1   4  15     6446.32     6196.01     77.54 o 
   2   4  15      766.49      784.92     14.51 o 
   3   4  15     1145.10     1170.56     26.72 o 
   4   4  15      136.46      150.42     10.66 o 
   5   4  15      978.43      958.64     24.40 o 
   6   4  15      245.51      246.93     14.63 o 
  -6   5  15      116.46      111.06      9.88 o 
  -5   5  15     1219.79     1248.33     23.31 o 
  -4   5  15     1168.46     1140.36     19.44 o 
  -3   5  15     2753.94     2870.96     29.04 o 
  -2   5  15      716.31      746.01     10.96 o 
  -1   5  15     1374.48     1458.88     24.05 o 
   0   5  15        4.84       23.48      4.04 o 
   1   5  15     1342.94     1410.52     23.02 o 
   2   5  15      688.23      642.96     16.07 o 
   3   5  15     2753.40     2652.61     49.21 o 
   4   5  15     1162.09     1071.28     25.00 o 
   5   5  15     1187.70     1126.03     49.86 o 
   6   5  15      114.12      111.33     12.24 o 
  -5   6  15      297.17      284.55     12.37 o 
  -4   6  15      121.71      152.74      9.31 o 
  -3   6  15      124.03      131.12      6.56 o 
  -2   6  15      395.30      464.61     10.98 o 
  -1   6  15     1870.49     1916.67     20.66 o 
   0   6  15     4398.95     4425.14     78.69 o 
   1   6  15     1815.88     1745.97     35.95 o 
   2   6  15      354.51      412.68     15.00 o 
   3   6  15      133.07      143.77     10.80 o 
   4   6  15      125.44      177.03     12.50 o 
   5   6  15      295.27      299.41     16.45 o 
  -5   7  15       40.41       46.14      8.45 o 
  -4   7  15     1775.52     1796.85     25.97 o 
  -3   7  15      272.71      292.80     10.22 o 
  -2   7  15     1325.01     1307.29     15.51 o 
  -1   7  15      575.40      569.77     13.70 o 
   0   7  15        3.17       59.96     10.81 o 
   1   7  15      562.86      535.71     16.88 o 
   2   7  15     1310.10     1247.45     27.38 o 
   3   7  15      265.67      259.16     14.11 o 
   4   7  15     1764.27     1650.18     66.85 o 
   5   7  15       43.15       53.50     10.59 o 
  -4   8  15       88.86       95.53      9.14 o 
  -3   8  15      408.48      402.76     16.79 o 
  -2   8  15      361.83      363.65     12.15 o 
  -1   8  15     1066.81     1074.15     20.04 o 
   0   8  15      820.26      801.11     30.88 o 
   1   8  15      990.25      964.26     26.41 o 
   2   8  15      376.31      369.64     16.24 o 
   3   8  15      403.28      412.98     18.13 o 
   4   8  15       92.03       96.81     11.78 o 
  -2   9  15       15.83       34.15      7.73 o 
  -1   9  15      449.46      456.68     17.01 o 
   0   9  15       27.37       35.11      8.68 o 
   1   9  15      439.71      423.37     17.41 o 
   2   9  15       13.80       20.50      8.91 o 
   0   0  16    12298.67    11741.28    142.50 o 
   1   0  16      839.37     1305.50    160.06 o 
   2   0  16      450.23      407.19     10.41 o 
   3   0  16     6791.71     6471.25     97.67 o 
   4   0  16      310.63      328.45     13.41 o 
   5   0  16     1990.66     2049.29     49.80 o 
   6   0  16      531.36      516.64     13.97 o 
   7   0  16       28.36       67.78      9.62 o 
  -7   1  16      356.99      380.99     17.68 o 
  -6   1  16      395.29      395.90     19.67 o 
  -5   1  16      550.56      542.92     25.05 o 
  -4   1  16      364.85      388.37     14.58 o 
  -3   1  16     1227.86     1302.36     19.14 o 
  -2   1  16     2704.90     2625.15     28.38 o 
  -1   1  16    12709.82    12403.50    329.24 o 
   0   1  16    16920.14    16472.67    156.34 o 
   1   1  16    12491.80    12292.07    207.98 o 
   2   1  16     2638.63     2485.62     41.21 o 
   3   1  16     1187.31     1238.31     16.00 o 
   4   1  16      382.90      405.02     11.24 o 
   5   1  16      538.46      551.06     13.80 o 
   6   1  16      396.19      403.11     13.47 o 
   7   1  16      357.60      374.62     15.93 o 
  -7   2  16      239.10      232.68     12.95 o 
  -6   2  16      537.63      553.61     34.50 o 
  -5   2  16      819.59      806.57     17.42 o 
  -4   2  16     3872.82     3840.78     85.86 o 
  -3   2  16      207.03      251.39     17.19 o 
  -2   2  16     8774.74     8939.49    164.48 o 
  -1   2  16     2673.55     2733.80     24.33 o 
   0   2  16     2750.78     2998.82     50.63 o 
   1   2  16     2833.51     2763.07     27.68 o 
   2   2  16     8799.79     8530.08    103.97 o 
   3   2  16      207.16      252.97     15.16 o 
   4   2  16     3856.12     3705.58     62.96 o 
   5   2  16      822.60      809.08     26.78 o 
   6   2  16      545.44      505.11     25.58 o 
   7   2  16      244.64      221.05     20.60 o 
  -7   3  16      130.46      169.24     15.11 o 
  -6   3  16      659.34      676.78     17.54 o 
  -5   3  16      336.59      331.91     12.10 o 
  -4   3  16      425.72      450.03     15.49 o 
  -3   3  16     1221.46     1334.87     25.71 o 
  -2   3  16     2904.29     3150.16     67.25 o 
  -1   3  16     6192.41     6245.24     64.07 o 
   0   3  16     1006.06      840.14     16.41 o 
   1   3  16     6139.30     6062.71     85.15 o 
   2   3  16     2868.59     2962.69     54.24 o 
   3   3  16     1167.31     1181.11     13.80 o 
   4   3  16      459.06      536.63     18.45 o 
   5   3  16      345.44      328.66     14.79 o 
   6   3  16      647.23      578.58     20.83 o 
   7   3  16      129.58      150.46     13.28 o 
  -6   4  16      268.23      247.78     12.15 o 
  -5   4  16     2095.46     2112.17     66.16 o 
  -4   4  16      246.69      246.02      9.96 o 
  -3   4  16     1751.47     1781.05     26.41 o 
  -2   4  16      672.33      725.35     16.44 o 
  -1   4  16      343.58      373.62     14.19 o 
   0   4  16     2616.55     2548.05     38.56 o 
   1   4  16      317.99      431.35     34.57 o 
   2   4  16      662.90      676.42     22.51 o 
   3   4  16     1767.03     1636.66     37.69 o 
   4   4  16      216.71      206.23     16.13 o 
   5   4  16     2087.58     1931.39     42.03 o 
   6   4  16      262.30      239.49     14.62 o 
  -6   5  16       90.30       87.68      9.27 o 
  -5   5  16      381.36      396.22     14.13 o 
  -4   5  16      407.09      410.26     12.57 o 
  -3   5  16      412.58      432.62     10.50 o 
  -2   5  16      247.41      257.94      7.69 o 
  -1   5  16     3042.55     3149.86     29.94 o 
   0   5  16     1370.32     1440.04     20.08 o 
   1   5  16     3050.45     3021.00     52.20 o 
   2   5  16      286.59      277.07     11.92 o 
   3   5  16      375.88      404.00     15.03 o 
   4   5  16      374.89      392.24     16.06 o 
   5   5  16      355.10      355.66     16.46 o 
   6   5  16       86.62       90.99     11.51 o 
  -5   6  16      209.71      211.18     12.55 o 
  -4   6  16     1463.14     1531.34     23.38 o 
  -3   6  16      670.31      676.97     13.57 o 
  -2   6  16     1918.48     1895.45     38.55 o 
  -1   6  16      515.21      534.74      9.65 o 
   0   6  16      305.15      422.72     23.83 o 
   1   6  16      526.41      542.29     14.78 o 
   2   6  16     1905.67     1763.10     29.16 o 
   3   6  16      685.05      641.96     19.47 o 
   4   6  16     1480.81     1430.71     30.47 o 
   5   6  16      202.83      201.91     15.36 o 
  -5   7  16       91.28       88.10      9.34 o 
  -4   7  16        5.61       55.15      7.55 o 
  -3   7  16      276.47      312.73     10.61 o 
  -2   7  16      731.38      787.04     13.90 o 
  -1   7  16      136.26      175.53      8.65 o 
   0   7  16     2098.80     2114.07     68.95 o 
   1   7  16      119.40      170.84     13.40 o 
   2   7  16      700.45      701.78     20.08 o 
   3   7  16      268.20      292.45     19.10 o 
   4   7  16        3.60       71.28     14.41 o 
   5   7  16       94.09       99.82     12.14 o 
  -4   8  16      339.33      313.50     12.95 o 
  -3   8  16      503.12      555.94     19.20 o 
  -2   8  16      345.46      343.67     12.90 o 
  -1   8  16      680.90      690.60     17.91 o 
   0   8  16       98.22      115.42     10.14 o 
   1   8  16      674.93      631.21     21.41 o 
   2   8  16      373.52      334.69     15.97 o 
   3   8  16      507.10      496.75     19.54 o 
   4   8  16      342.49      306.70     17.27 o 
  -2   9  16      106.93      118.05      9.70 o 
  -1   9  16      623.15      639.21     19.36 o 
   0   9  16       48.01       53.28      9.08 o 
   1   9  16      624.45      611.83     20.15 o 
   2   9  16      104.77       98.71     11.57 o 
   1   0  17    14448.96    14175.07    187.62 o 
   2   0  17     2079.21     1958.23     18.46 o 
   3   0  17      594.22      600.02     25.10 o 
   4   0  17     2506.18     2420.32     59.97 o 
   5   0  17      222.61      218.54      8.63 o 
   6   0  17     1199.58     1232.13     35.77 o 
   7   0  17      224.99      235.75     13.45 o 
  -7   1  17      420.30      439.63     29.63 o 
  -6   1  17      783.82      797.79     19.86 o 
  -5   1  17      346.33      355.38     13.93 o 
  -4   1  17      856.35      904.84     18.87 o 
  -3   1  17     1155.56     1093.28     20.69 o 
  -2   1  17     1957.55     1912.52     18.86 o 
  -1   1  17     2432.09     2330.90     47.82 o 
   0   1  17     9595.80     9640.11     75.92 o 
   1   1  17     2514.95     2619.51     72.19 o 
   2   1  17     1943.45     1854.15     43.54 o 
   3   1  17     1173.29     1096.23     27.98 o 
   4   1  17      864.00      877.76     13.49 o 
   5   1  17      359.95      374.91     10.79 o 
   6   1  17      786.39      805.06     22.95 o 
   7   1  17      419.42      427.18     19.54 o 
  -7   2  17       19.79       51.52      8.79 o 
  -6   2  17      171.71      186.53      9.94 o 
  -5   2  17     1520.83     1480.10     28.64 o 
  -4   2  17       14.16       53.52     11.28 o 
  -3   2  17     4562.71     4603.96     50.67 o 
  -2   2  17     2356.59     2453.67     37.56 o 
  -1   2  17      502.38      551.01     24.32 o 
   0   2  17     4558.64     4475.24     54.77 o 
   1   2  17      483.36      789.04     58.90 o 
   2   2  17     2318.85     2336.62     39.73 o 
   3   2  17     4582.25     4426.07     66.31 o 
   4   2  17       12.01       56.78     23.56 o 
   5   2  17     1520.56     1498.35     46.48 o 
   6   2  17      182.86      191.21     17.77 o 
   7   2  17       18.52       75.14     15.73 o 
  -7   3  17      434.73      445.49     23.50 o 
  -6   3  17      252.66      285.98     12.28 o 
  -5   3  17      760.13      749.37     17.24 o 
  -4   3  17     1543.73     1545.14     24.57 o 
  -3   3  17      325.88      357.01     19.11 o 
  -2   3  17     3969.58     4252.13     59.39 o 
  -1   3  17     3894.77     3958.73     48.64 o 
   0   3  17     1006.37     1020.81     12.30 o 
   1   3  17     3910.63     3851.74     68.87 o 
   2   3  17     4047.80     3968.48     71.00 o 
   3   3  17      315.97      335.75     10.32 o 
   4   3  17     1541.70     1474.80     16.94 o 
   5   3  17      769.40      701.22     20.50 o 
   6   3  17      242.46      250.92     24.43 o 
   7   3  17      425.57      388.70     18.63 o 
  -6   4  17      419.02      449.30     15.37 o 
  -5   4  17      188.34      189.07     11.26 o 
  -4   4  17      667.13      678.10     14.85 o 
  -3   4  17      212.01      238.17      7.98 o 
  -2   4  17     2346.79     2483.39     43.29 o 
  -1   4  17     3725.81     3757.87     49.08 o 
   0   4  17      142.34      226.46      8.77 o 
   1   4  17     3764.17     3595.77     42.24 o 
   2   4  17     2284.03     2219.38     29.83 o 
   3   4  17      172.90      199.15     10.60 o 
   4   4  17      683.45      630.38     18.78 o 
   5   4  17      195.82      223.96     13.55 o 
   6   4  17      419.76      426.53     18.59 o 
  -6   5  17      524.62      528.51     17.08 o 
  -5   5  17      561.38      566.68     16.71 o 
  -4   5  17      436.02      452.48     13.07 o 
  -3   5  17      644.73      648.79     22.00 o 
  -2   5  17      862.35      918.40     12.22 o 
  -1   5  17     1142.11     1233.82     17.51 o 
   0   5  17     3579.14     3607.26     51.90 o 
   1   5  17     1140.04     1145.84     21.08 o 
   2   5  17      830.79      837.48     18.61 o 
   3   5  17      622.92      585.57     17.88 o 
   4   5  17      447.30      463.05     17.42 o 
   5   5  17      563.65      521.73     19.54 o 
   6   5  17      518.07      475.56     20.33 o 
  -5   6  17      436.49      476.33     16.03 o 
  -4   6  17      418.96      437.41     13.48 o 
  -3   6  17     1013.43     1034.78     16.48 o 
  -2   6  17      347.78      414.45      8.97 o 
  -1   6  17       55.54       92.81      7.49 o 
   0   6  17     2652.04     2785.78     27.76 o 
   1   6  17       58.75       93.42      8.40 o 
   2   6  17      306.34      352.12     14.35 o 
   3   6  17     1029.70      963.42     29.14 o 
   4   6  17      412.04      392.43     17.27 o 
   5   6  17      431.13      415.95     18.77 o 
  -5   7  17      169.29      174.09     11.51 o 
  -4   7  17      608.84      622.43     16.21 o 
  -3   7  17      101.95      151.26      8.42 o 
  -2   7  17      544.58      569.54     11.56 o 
  -1   7  17     1329.87     1341.69     20.01 o 
   0   7  17        0.95       30.71     10.53 o 
   1   7  17     1346.38     1306.63     37.17 o 
   2   7  17      567.68      558.54     18.31 o 
   3   7  17       91.21      150.06     12.75 o 
   4   7  17      609.07      579.65     21.32 o 
   5   7  17      169.42      188.76     14.65 o 
  -4   8  17      299.26      276.84     18.46 o 
  -3   8  17      512.96      532.00     18.89 o 
  -2   8  17      438.73      471.17     14.68 o 
  -1   8  17      611.50      626.32     16.45 o 
   0   8  17       79.21       83.78      9.39 o 
   1   8  17      632.19      624.02     19.16 o 
   2   8  17      412.94      434.05     17.70 o 
   3   8  17      503.22      475.25     19.44 o 
   4   8  17      325.50      293.35     17.11 o 
  -2   9  17      364.61      351.53     15.65 o 
  -1   9  17      173.25      213.76     16.40 o 
   0   9  17      455.62      462.13     17.49 o 
   1   9  17      178.43      177.55     12.60 o 
   2   9  17      356.14      341.49     22.65 o 
   0   0  18    36579.66    35462.37    570.90 o 
   1   0  18      837.33     1276.59     80.51 o 
   2   0  18     3481.97     3241.26     24.67 o 
   3   0  18      189.98      154.71      6.77 o 
   4   0  18       71.34      176.31     37.73 o 
   5   0  18       32.27       40.43      5.45 o 
   6   0  18      746.05      746.15     23.33 o 
   7   0  18        6.34       22.25      8.20 o 
  -7   1  18       50.19       94.10     11.26 o 
  -6   1  18      596.94      593.36     26.85 o 
  -5   1  18     1443.93     1364.37     47.25 o 
  -4   1  18     4221.21     4050.26     91.60 o 
  -3   1  18     3460.67     3395.41     56.19 o 
  -2   1  18     1879.35     1687.99     21.73 o 
  -1   1  18     1928.51     1862.20     33.14 o 
   0   1  18     1606.44     1964.09     67.50 o 
   1   1  18     1944.21     1940.26     31.30 o 
   2   1  18     1868.86     1693.68     27.91 o 
   3   1  18     3480.70     3279.04     76.86 o 
   4   1  18     4218.67     4083.56     93.34 o 
   5   1  18     1408.88     1314.25     27.82 o 
   6   1  18      589.15      590.00     20.39 o 
   7   1  18       52.56       84.67      8.87 o 
  -7   2  18     1011.96     1026.71     39.97 o 
  -6   2  18       61.12       60.86      7.26 o 
  -5   2  18      497.06      521.33     14.03 o 
  -4   2  18      613.97      571.93     16.95 o 
  -3   2  18     2537.65     2635.05     45.63 o 
  -2   2  18      102.91      111.13      8.34 o 
  -1   2  18     9211.33     9002.93     95.80 o 
   0   2  18       99.23      152.78     12.52 o 
   1   2  18     9344.86     8641.97    134.23 o 
   2   2  18      118.12      150.86     14.26 o 
   3   2  18     2527.69     2499.25     33.38 o 
   4   2  18      613.95      572.34     12.01 o 
   5   2  18      508.01      542.98     13.36 o 
   6   2  18       71.13       69.89     13.23 o 
   7   2  18     1013.80      925.70     37.03 o 
  -6   3  18      420.72      427.12     16.47 o 
  -5   3  18      621.44      597.58     15.66 o 
  -4   3  18     1701.87     1692.73     24.19 o 
  -3   3  18     2933.61     3037.46     27.15 o 
  -2   3  18     1122.02     1196.73     38.04 o 
  -1   3  18     3492.27     3650.91     50.57 o 
   0   3  18        5.56       16.79      5.47 o 
   1   3  18     3430.01     3550.85     59.24 o 
   2   3  18     1155.92     1182.24     25.55 o 
   3   3  18     2918.37     2875.20     22.53 o 
   4   3  18     1727.83     1659.49     23.77 o 
   5   3  18      647.51      615.19     19.53 o 
   6   3  18      417.74      366.76     16.71 o 
  -6   4  18      471.05      510.25     25.13 o 
  -5   4  18      184.14      202.57     10.65 o 
  -4   4  18      161.65      179.20     11.86 o 
  -3   4  18       21.41       41.29      5.22 o 
  -2   4  18     3692.18     3901.45     43.41 o 
  -1   4  18      261.88      287.91     13.32 o 
   0   4  18     8176.33     7871.45     98.12 o 
   1   4  18      281.57      318.37     19.94 o 
   2   4  18     3616.37     3639.20     31.94 o 
   3   4  18       22.65       40.40      7.24 o 
   4   4  18      157.99      237.94     19.45 o 
   5   4  18      183.51      179.74     12.41 o 
   6   4  18      462.48      429.27     18.69 o 
  -6   5  18      215.03      228.73     12.34 o 
  -5   5  18      321.81      332.86     13.32 o 
  -4   5  18     1585.91     1586.30     22.98 o 
  -3   5  18      437.58      435.64     15.66 o 
  -2   5  18     1117.04     1228.94     14.42 o 
  -1   5  18      385.10      441.09      8.61 o 
   0   5  18      292.01      406.01     15.66 o 
   1   5  18      413.73      473.90     17.76 o 
   2   5  18     1080.42     1124.09     88.78 o 
   3   5  18      439.62      414.53     15.42 o 
   4   5  18     1570.88     1481.65     29.89 o 
   5   5  18      322.04      284.89     15.48 o 
   6   5  18      215.50      222.23     15.24 o 
  -5   6  18      148.07      179.22     11.10 o 
  -4   6  18      177.89      207.22     10.35 o 
  -3   6  18      298.93      340.38     16.74 o 
  -2   6  18       86.14      100.65      6.00 o 
  -1   6  18     2798.28     2903.49     34.70 o 
   0   6  18      779.19      827.19     15.80 o 
   1   6  18     2819.24     2854.63     38.84 o 
   2   6  18       95.30       95.52      9.29 o 
   3   6  18      271.11      287.57     14.14 o 
   4   6  18      175.73      190.65     13.24 o 
   5   6  18      145.05      169.99     13.72 o 
  -4   7  18       88.36       99.92      8.75 o 
  -3   7  18     2205.02     2263.60     25.43 o 
  -2   7  18        9.05       28.88      5.34 o 
  -1   7  18      562.37      620.74     17.07 o 
   0   7  18        0.85        4.24      6.37 o 
   1   7  18      517.36      520.24     16.53 o 
   2   7  18        7.90       48.67      8.76 o 
   3   7  18     2224.16     2048.42     35.99 o 
   4   7  18       83.58      107.59     11.90 o 
  -3   8  18        0.18       31.92      9.44 o 
  -2   8  18      956.66      986.05     20.50 o 
  -1   8  18      154.81      180.97     14.19 o 
   0   8  18      609.31      588.35     17.76 o 
   1   8  18      135.81      150.43     11.08 o 
   2   8  18      925.99      878.92     23.82 o 
   3   8  18        0.45       41.87     10.14 o 
  -2   9  18      879.97      876.76     23.11 o 
  -1   9  18       44.80       62.98     10.91 o 
   0   9  18        7.52       41.78      8.97 o 
   1   9  18       48.88       55.48      9.48 o 
   2   9  18      873.11      818.80     26.43 o 
   1   0  19     4768.76     4460.60     53.01 o 
   2   0  19     5532.12     5172.11     55.48 o 
   3   0  19       11.45       31.81      5.65 o 
   4   0  19     5161.81     5000.47     54.10 o 
   5   0  19      364.41      382.78     11.66 o 
   6   0  19     1119.77     1119.91     33.39 o 
   7   0  19       43.41       57.67      9.35 o 
  -7   1  19      548.25      558.51     25.47 o 
  -6   1  19      393.54      415.09     15.24 o 
  -5   1  19      249.23      257.51     10.30 o 
  -4   1  19      333.93      404.42     25.75 o 
  -3   1  19     1496.48     1483.93     30.76 o 
  -2   1  19     3913.53     3573.69     31.89 o 
  -1   1  19     4185.97     4015.81     39.60 o 
   0   1  19     6205.33     6078.23     51.26 o 
   1   1  19     4247.59     4037.41     80.43 o 
   2   1  19     3910.08     3571.58     48.14 o 
   3   1  19     1450.52     1435.44     21.53 o 
   4   1  19      333.86      399.87     18.69 o 
   5   1  19      218.42      240.57     14.44 o 
   6   1  19      382.54      395.56     13.21 o 
   7   1  19      546.06      526.38     20.11 o 
  -7   2  19       48.15       83.30      9.88 o 
  -6   2  19      237.28      230.46     11.95 o 
  -5   2  19     1699.55     1695.31     54.69 o 
  -4   2  19       86.29       94.76     10.99 o 
  -3   2  19     7193.96     7236.40    127.29 o 
  -2   2  19      645.39      656.83      9.95 o 
  -1   2  19     1578.43     1612.76     37.83 o 
   0   2  19     5067.43     5185.60     74.73 o 
   1   2  19     1648.01     1905.31     46.81 o 
   2   2  19      637.33      605.13     20.69 o 
   3   2  19     7226.46     6922.12     64.82 o 
   4   2  19       79.97      113.48     11.29 o 
   5   2  19     1641.27     1606.59     60.89 o 
   6   2  19      222.56      197.42     17.85 o 
   7   2  19       53.76       95.30     17.13 o 
  -6   3  19      120.98      146.86      9.93 o 
  -5   3  19      366.60      367.31     14.51 o 
  -4   3  19      289.85      317.66     11.64 o 
  -3   3  19      362.07      389.37     10.77 o 
  -2   3  19     2203.22     2247.33     31.77 o 
  -1   3  19     6229.66     6225.19     37.56 o 
   0   3  19     1037.94     1025.48     18.55 o 
   1   3  19     6121.17     5883.44     58.56 o 
   2   3  19     2165.69     2060.42     34.47 o 
   3   3  19      335.67      403.71     21.54 o 
   4   3  19      301.92      354.34      9.24 o 
   5   3  19      380.37      367.40     15.68 o 
   6   3  19      113.02      122.01     12.97 o 
  -6   4  19      499.93      539.52     16.82 o 
  -5   4  19      130.07      142.30      9.54 o 
  -4   4  19     3205.97     3116.60     34.46 o 
  -3   4  19      705.53      789.79     19.80 o 
  -2   4  19     3833.80     3922.53     60.94 o 
  -1   4  19      928.04      912.13     10.97 o 
   0   4  19      214.54      292.38     10.97 o 
   1   4  19      859.98      821.18     11.15 o 
   2   4  19     3845.33     3648.45     50.58 o 
   3   4  19      702.69      720.29     18.76 o 
   4   4  19     3192.69     2897.30     42.42 o 
   5   4  19      124.84      165.55     12.18 o 
   6   4  19      494.28      483.34     20.82 o 
  -6   5  19      628.65      646.17     18.79 o 
  -5   5  19      152.96      168.78     10.69 o 
  -4   5  19      190.42      224.10     10.93 o 
  -3   5  19      357.18      370.41     11.44 o 
  -2   5  19     1551.24     1649.85     25.35 o 
  -1   5  19     3018.89     3141.70     45.07 o 
   0   5  19     2852.71     2925.93     25.48 o 
   1   5  19     2961.40     2929.69     52.03 o 
   2   5  19     1619.63     1549.90     42.03 o 
   3   5  19      376.08      357.20     14.38 o 
   4   5  19      195.96      249.68     15.15 o 
   5   5  19      146.74      164.56     15.69 o 
   6   5  19      600.50      574.39     22.26 o 
  -5   6  19      917.33      963.60     22.22 o 
  -4   6  19      183.41      222.84     10.67 o 
  -3   6  19     1784.70     1859.19     22.08 o 
  -2   6  19      468.30      498.60     10.36 o 
  -1   6  19      389.15      471.13     17.85 o 
   0   6  19      480.40      513.35     13.13 o 
   1   6  19      370.82      453.88     16.43 o 
   2   6  19      460.22      451.97     15.94 o 
   3   6  19     1803.02     1719.95     36.44 o 
   4   6  19      185.10      212.60     13.78 o 
   5   6  19      905.84      865.24     28.17 o 
  -4   7  19      297.84      314.28     12.61 o 
  -3   7  19       69.92      104.42      8.55 o 
  -2   7  19      781.67      769.50     13.48 o 
  -1   7  19     1351.26     1433.96     21.09 o 
   0   7  19       39.59       44.12      7.44 o 
   1   7  19     1290.00     1252.66     24.86 o 
   2   7  19      760.17      680.74     20.31 o 
   3   7  19       68.21      121.91     17.45 o 
   4   7  19      291.89      261.37     15.55 o 
  -3   8  19      608.82      651.50     25.08 o 
  -2   8  19      545.28      611.63     16.78 o 
  -1   8  19      214.83      216.95     12.63 o 
   0   8  19       18.67       30.41      7.72 o 
   1   8  19      202.24      205.19     12.38 o 
   2   8  19      529.27      540.50     19.40 o 
   3   8  19      623.31      559.92     20.89 o 
  -1   9  19       69.03       73.62     10.91 o 
   0   9  19      869.07      841.30     22.83 o 
   1   9  19       64.31       71.10     10.23 o 
   0   0  20     2948.41     2728.54     34.96 o 
   1   0  20     2248.65     2697.11     86.89 o 
   2   0  20     1618.15     1438.39     42.88 o 
   3   0  20     3292.12     3000.41     55.69 o 
   4   0  20       12.01       62.74     12.87 o 
   5   0  20     1412.77     1405.74     46.42 o 
   6   0  20      129.75      121.61      8.52 o 
   7   0  20       16.23       22.80      8.67 o 
  -7   1  20      251.06      257.35     13.63 o 
  -6   1  20      480.46      483.29     14.76 o 
  -5   1  20      323.25      325.10     11.52 o 
  -4   1  20     1355.91     1323.96     23.80 o 
  -3   1  20     1484.08     1413.27     19.59 o 
  -2   1  20     3072.88     2877.96     62.04 o 
  -1   1  20     6101.13     5899.44     56.27 o 
   0   1  20    10062.49    10249.38    174.02 o 
   1   1  20     6263.32     5935.10     57.32 o 
   2   1  20     3109.74     3056.52     41.92 o 
   3   1  20     1556.51     1478.74     29.98 o 
   4   1  20     1340.09     1252.22     33.96 o 
   5   1  20      335.00      332.28     10.62 o 
   6   1  20      486.69      505.00     14.81 o 
   7   1  20      257.76      263.66     12.62 o 
  -7   2  20      418.36      399.20     21.16 o 
  -6   2  20      163.33      173.00     10.13 o 
  -5   2  20      231.34      247.16     10.58 o 
  -4   2  20     1811.49     1806.06     47.24 o 
  -3   2  20      711.42      816.93     21.39 o 
  -2   2  20     2198.97     2207.88     41.08 o 
  -1   2  20     3031.89     2852.19     41.37 o 
   0   2  20        7.51       33.42      6.74 o 
   1   2  20     3004.39     2748.23     24.14 o 
   2   2  20     2189.58     2124.88     23.07 o 
   3   2  20      698.21      780.88     29.71 o 
   4   2  20     1817.72     1752.47     26.26 o 
   5   2  20      204.03      207.85      9.37 o 
   6   2  20      170.52      194.75     18.07 o 
   7   2  20      420.37      321.59     30.21 o 
  -6   3  20      727.07      759.10     30.00 o 
  -5   3  20      386.14      375.70     13.30 o 
  -4   3  20      762.20      813.11     17.67 o 
  -3   3  20     2417.67     2458.26     29.13 o 
  -2   3  20     2116.79     2118.84     31.71 o 
  -1   3  20     2812.66     2792.85     41.66 o 
   0   3  20     2050.34     1890.13     18.17 o 
   1   3  20     2849.00     2738.79     43.32 o 
   2   3  20     2101.67     2040.79     32.84 o 
   3   3  20     2418.15     2244.09     33.56 o 
   4   3  20      720.50      730.49     12.69 o 
   5   3  20      371.25      348.49     15.50 o 
   6   3  20      738.85      658.68     21.83 o 
  -6   4  20      100.50       99.99      9.22 o 
  -5   4  20     1123.89     1130.18     22.41 o 
  -4   4  20      136.14      150.53      9.18 o 
  -3   4  20     1729.43     1748.73     31.12 o 
  -2   4  20     2411.91     2511.50     23.75 o 
  -1   4  20      762.93      864.40     19.02 o 
   0   4  20     2201.81     2175.55     34.54 o 
   1   4  20      708.08      851.85     29.50 o 
   2   4  20     2508.35     2407.93     46.30 o 
   3   4  20     1760.53     1664.88     20.79 o 
   4   4  20      123.56      175.47     15.70 o 
   5   4  20     1153.77     1013.68     25.80 o 
   6   4  20      104.46      102.09     11.39 o 
  -6   5  20      174.45      194.79     11.94 o 
  -5   5  20      454.30      499.34     16.16 o 
  -4   5  20      737.01      738.63     18.13 o 
  -3   5  20      206.15      251.39      9.96 o 
  -2   5  20     1474.36     1572.51     19.77 o 
  -1   5  20     2498.50     2615.54     22.87 o 
   0   5  20     1341.91     1294.66     14.23 o 
   1   5  20     2509.79     2524.99     24.24 o 
   2   5  20     1504.05     1492.94     25.18 o 
   3   5  20      216.76      262.48     13.38 o 
   4   5  20      722.21      691.92     21.11 o 
   5   5  20      443.75      432.24     18.50 o 
   6   5  20      170.92      177.96     14.23 o 
  -5   6  20       55.43       85.81      9.34 o 
  -4   6  20     1416.75     1423.20     29.53 o 
  -3   6  20      457.82      490.31     15.82 o 
  -2   6  20      924.89     1018.85     16.79 o 
  -1   6  20      830.08      863.78     13.18 o 
   0   6  20       73.95      115.83     15.47 o 
   1   6  20      798.13      776.99     18.11 o 
   2   6  20      901.84      948.32     22.56 o 
   3   6  20      450.86      474.90     17.54 o 
   4   6  20     1407.54     1308.67     29.97 o 
   5   6  20       57.87      104.89     11.97 o 
  -4   7  20       96.47      140.10     10.38 o 
  -3   7  20      422.01      438.36     13.70 o 
  -2   7  20      288.34      319.84      9.49 o 
  -1   7  20      332.59      371.28     13.70 o 
   0   7  20      662.81      724.34     17.40 o 
   1   7  20      349.98      372.94     14.80 o 
   2   7  20      321.68      350.02     15.46 o 
   3   7  20      420.02      410.94     17.78 o 
   4   7  20       92.84      135.27     12.62 o 
  -3   8  20      299.53      284.45     18.44 o 
  -2   8  20      334.00      338.11     15.04 o 
  -1   8  20      180.74      180.82     11.82 o 
   0   8  20      209.74      195.76     12.04 o 
   1   8  20      160.43      184.93     12.12 o 
   2   8  20      344.94      333.27     16.19 o 
   3   8  20      310.04      287.68     16.13 o 
  -1   9  20      232.86      235.69     15.43 o 
   0   9  20      135.90      161.96     12.34 o 
   1   9  20      217.50      214.26     15.02 o 
   1   0  21    13503.64    12387.43    173.23 o 
   2   0  21      584.76      631.78     19.96 o 
   3   0  21      383.25      456.58     24.27 o 
   4   0  21       69.74       72.92      6.35 o 
   5   0  21      416.54      455.63     16.70 o 
   6   0  21       37.97       40.66      7.01 o 
   7   0  21      606.69      646.37     42.31 o 
  -7   1  21       35.54       40.73      8.63 o 
  -6   1  21       88.24      112.30      8.86 o 
  -5   1  21     1251.36     1252.32     21.37 o 
  -4   1  21     1247.21     1253.75     23.53 o 
  -3   1  21     1593.19     1545.99     19.09 o 
  -2   1  21     2094.25     2074.37     20.86 o 
  -1   1  21     1858.34     1937.71     51.77 o 
   0   1  21        2.24       33.95     15.47 o 
   1   1  21     1845.05     1983.14     64.55 o 
   2   1  21     2099.78     2031.99     52.52 o 
   3   1  21     1633.74     1558.07     31.19 o 
   4   1  21     1224.40     1185.91     28.09 o 
   5   1  21     1264.53     1225.27     19.20 o 
   6   1  21       90.58      111.77      8.88 o 
   7   1  21       38.18       53.14      8.59 o 
  -6   2  21     1096.30     1138.65     34.21 o 
  -5   2  21       10.90       17.08      5.99 o 
  -4   2  21       63.78      121.40     16.99 o 
  -3   2  21      466.24      459.05     12.65 o 
  -2   2  21     3742.84     3692.36     60.06 o 
  -1   2  21       87.50       83.25      6.47 o 
   0   2  21    10119.45     9484.62     90.13 o 
   1   2  21       87.13      173.79     18.56 o 
   2   2  21     3683.79     3473.12     40.05 o 
   3   2  21      462.55      433.50     10.33 o 
   4   2  21       70.03      132.89     18.02 o 
   5   2  21       16.10       28.98      6.17 o 
   6   2  21     1116.32      978.43     35.06 o 
  -6   3  21      187.89      210.60     12.38 o 
  -5   3  21      452.75      456.77     23.47 o 
  -4   3  21     2234.40     2135.10     35.17 o 
  -3   3  21     1107.36     1150.84     20.01 o 
  -2   3  21     2836.38     2821.88     51.98 o 
  -1   3  21      313.21      358.25     20.82 o 
   0   3  21      152.30      189.27     19.41 o 
   1   3  21      323.13      444.50     27.01 o 
   2   3  21     2833.02     2687.63     21.22 o 
   3   3  21     1138.25     1161.04     18.08 o 
   4   3  21     2213.58     2056.70     29.72 o 
   5   3  21      451.80      429.66     17.03 o 
   6   3  21      191.88      220.83     14.19 o 
  -6   4  21       78.72       73.51      8.85 o 
  -5   4  21      268.03      331.10     13.14 o 
  -4   4  21      131.39      141.80      9.79 o 
  -3   4  21      625.07      675.39     14.22 o 
  -2   4  21      722.13      773.70     23.42 o 
  -1   4  21     4531.40     4528.63     49.18 o 
   0   4  21       75.21      104.75      7.85 o 
   1   4  21     4582.10     4422.95     63.53 o 
   2   4  21      770.98      807.19     18.97 o 
   3   4  21      634.33      730.41     19.74 o 
   4   4  21      114.23      111.47      9.87 o 
   5   4  21      272.04      353.02     16.55 o 
   6   4  21       82.34       74.42     10.54 o 
  -5   5  21      890.62      920.50     21.30 o 
  -4   5  21      357.61      375.73     13.57 o 
  -3   5  21     2024.99     2085.37     25.05 o 
  -2   5  21       38.09       67.75      9.69 o 
  -1   5  21      945.26     1057.11     23.19 o 
   0   5  21      100.16      132.21      7.28 o 
   1   5  21      961.06     1072.24     28.07 o 
   2   5  21       32.61       59.10      7.84 o 
   3   5  21     2014.15     1842.98     37.67 o 
   4   5  21      362.38      353.81     16.04 o 
   5   5  21      924.86      864.15     41.89 o 
  -5   6  21      322.38      360.77     14.86 o 
  -4   6  21        8.34       51.77      8.05 o 
  -3   6  21       25.03       43.50      6.88 o 
  -2   6  21     1185.78     1238.38     17.34 o 
  -1   6  21      104.29      133.53      6.89 o 
   0   6  21     3080.21     3120.53     44.09 o 
   1   6  21      123.98      149.48      9.62 o 
   2   6  21     1242.64     1170.48     24.95 o 
   3   6  21       28.13       61.03      9.12 o 
   4   6  21        8.90       65.07     20.14 o 
   5   6  21      318.54      306.92     16.94 o 
  -4   7  21     1194.45     1232.88     37.73 o 
  -3   7  21      102.23       96.43      8.57 o 
  -2   7  21      590.77      678.92     16.14 o 
  -1   7  21       36.86       56.28      7.74 o 
   0   7  21       11.59       51.31     16.45 o 
   1   7  21       35.31       55.03      8.62 o 
   2   7  21      636.89      680.29     20.36 o 
   3   7  21      105.06      108.60     11.25 o 
   4   7  21     1178.63     1112.33     29.68 o 
  -3   8  21      170.73      175.52     15.62 o 
  -2   8  21       68.68       98.58     11.70 o 
  -1   8  21      657.10      667.37     19.59 o 
   0   8  21      167.41      198.63     12.06 o 
   1   8  21      651.40      615.01     19.62 o 
   2   8  21       75.92       88.39     10.74 o 
   3   8  21      179.91      197.99     14.41 o 
  -1   9  21      192.08      224.81     15.12 o 
   0   9  21       47.59       61.45     16.76 o 
   1   9  21      192.71      220.20     18.39 o 
   0   0  22      758.08      869.11     14.36 o 
   1   0  22     3722.07     3907.51     72.29 o 
   2   0  22      690.69      737.37     13.48 o 
   3   0  22     2696.78     2609.52     43.23 o 
   4   0  22      103.39      136.75     16.43 o 
   5   0  22     2007.08     2021.17     36.71 o 
   6   0  22       37.66       35.85      6.97 o 
   7   0  22       10.92       55.04     11.64 o 
  -7   1  22      342.15      335.73     33.36 o 
  -6   1  22      434.70      418.48     26.16 o 
  -5   1  22      579.16      596.86     15.41 o 
  -4   1  22      271.06      305.98     11.30 o 
  -3   1  22      810.40      828.68     16.61 o 
  -2   1  22      872.86      816.70     20.95 o 
  -1   1  22     4764.29     4450.43     44.39 o 
   0   1  22     4978.56     4780.86     41.40 o 
   1   1  22     4819.88     4384.87     69.49 o 
   2   1  22      872.93      802.18     18.62 o 
   3   1  22      820.36      798.04     14.26 o 
   4   1  22      253.27      274.84      9.95 o 
   5   1  22      590.31      622.27     19.81 o 
   6   1  22      425.33      398.34     15.43 o 
   7   1  22      340.80      294.24     29.10 o 
  -6   2  22      281.91      320.05     12.98 o 
  -5   2  22      287.64      276.44     11.47 o 
  -4   2  22     3613.86     3596.07     46.90 o 
  -3   2  22       53.88      139.42     19.93 o 
  -2   2  22     4305.69     4286.58     80.54 o 
  -1   2  22      249.73      271.24     14.78 o 
   0   2  22     1579.66     1868.24     53.71 o 
   1   2  22      255.92      341.09     17.30 o 
   2   2  22     4403.25     4084.67     54.49 o 
   3   2  22       52.63      148.49     13.39 o 
   4   2  22     3655.10     3416.46     41.74 o 
   5   2  22      316.75      282.68     11.09 o 
   6   2  22      290.11      302.53     21.40 o 
  -6   3  22      980.16     1058.19     30.50 o 
  -5   3  22      134.49      143.24      9.50 o 
  -4   3  22       70.11       76.89      8.42 o 
  -3   3  22     2042.81     2090.00     27.17 o 
  -2   3  22     1204.78     1272.60     25.93 o 
  -1   3  22     1498.82     1531.42     17.43 o 
   0   3  22     4443.90     4262.56     30.86 o 
   1   3  22     1549.12     1549.81     27.05 o 
   2   3  22     1254.19     1312.35     22.91 o 
   3   3  22     1999.22     1916.49     35.37 o 
   4   3  22       82.99      120.53      8.36 o 
   5   3  22      141.75      154.66     11.55 o 
   6   3  22      986.97      898.00     25.57 o 
  -6   4  22       49.45       47.49      8.31 o 
  -5   4  22     1501.29     1496.42     30.33 o 
  -4   4  22       37.33       49.06      8.10 o 
  -3   4  22     2980.65     2995.71     37.51 o 
  -2   4  22     2027.73     2140.45     30.98 o 
  -1   4  22      532.94      617.63     34.58 o 
   0   4  22     1019.39     1056.45     12.82 o 
   1   4  22      540.61      632.00     12.36 o 
   2   4  22     2033.12     1975.96     39.52 o 
   3   4  22     2890.99     2746.54     34.23 o 
   4   4  22       34.01       64.17      8.70 o 
   5   4  22     1542.00     1417.95     33.49 o 
   6   4  22       42.48       45.29      9.50 o 
  -5   5  22      478.28      510.14     23.91 o 
  -4   5  22      199.26      214.95     11.04 o 
  -3   5  22      294.76      297.94     10.74 o 
  -2   5  22      576.29      620.48     18.25 o 
  -1   5  22     3247.55     3358.07     24.96 o 
   0   5  22     1198.06     1212.39     21.71 o 
   1   5  22     3312.51     3267.13     43.78 o 
   2   5  22      565.03      562.78     16.23 o 
   3   5  22      261.64      274.80     19.73 o 
   4   5  22      196.94      212.65     13.37 o 
   5   5  22      482.99      465.12     24.94 o 
  -5   6  22      100.88      127.25     10.46 o 
  -4   6  22      831.10      859.08     20.46 o 
  -3   6  22      355.66      403.77     12.79 o 
  -2   6  22     1256.99     1326.28     21.73 o 
  -1   6  22      231.26      248.58      8.15 o 
   0   6  22       69.19      112.85     11.37 o 
   1   6  22      236.68      242.04     11.53 o 
   2   6  22     1317.29     1291.16     26.07 o 
   3   6  22      355.97      382.38     16.21 o 
   4   6  22      838.02      788.99     23.95 o 
   5   6  22      104.45      125.60     12.46 o 
  -4   7  22       75.87      121.37     10.12 o 
  -3   7  22      295.34      324.89     12.31 o 
  -2   7  22     1057.56     1089.94     20.10 o 
  -1   7  22      154.80      171.29     10.21 o 
   0   7  22     1118.68     1131.78     23.80 o 
   1   7  22      153.23      172.10     12.59 o 
   2   7  22     1071.88     1008.93     24.67 o 
   3   7  22      287.31      295.78     15.58 o 
   4   7  22       73.32      115.37     12.58 o 
  -3   8  22      564.10      596.97     24.50 o 
  -2   8  22      359.71      369.17     15.89 o 
  -1   8  22       59.69       86.26      9.90 o 
   0   8  22       71.40       70.43      9.35 o 
   1   8  22       73.05      115.80     10.86 o 
   2   8  22      358.07      350.12     15.35 o 
   3   8  22      571.77      555.30     21.39 o 
   0   9  22       75.35       76.42     11.30 o 
   1   0  23     1971.23     1823.91     28.00 o 
   2   0  23     1910.61     1758.53     24.82 o 
   3   0  23      268.02      280.29     16.42 o 
   4   0  23     2514.47     2415.41     37.36 o 
   5   0  23      186.94      209.78     12.20 o 
   6   0  23      222.02      229.14     11.06 o 
  -6   1  23      480.60      492.66     15.34 o 
  -5   1  23      795.91      825.37     18.20 o 
  -4   1  23      732.06      739.34     25.23 o 
  -3   1  23     1526.42     1513.65     27.84 o 
  -2   1  23     2432.63     2352.12     23.45 o 
  -1   1  23     1002.08      958.20     18.81 o 
   0   1  23     4357.99     4061.68     46.15 o 
   1   1  23      935.80      915.99     36.27 o 
   2   1  23     2448.87     2356.06     41.13 o 
   3   1  23     1578.92     1502.08     24.82 o 
   4   1  23      719.19      708.96     23.23 o 
   5   1  23      840.85      815.91     18.61 o 
   6   1  23      451.97      464.79     14.71 o 
  -6   2  23      422.49      405.66     20.14 o 
  -5   2  23      554.08      558.05     15.55 o 
  -4   2  23       11.71       57.32     16.69 o 
  -3   2  23     5755.82     5728.85    110.25 o 
  -2   2  23     1583.84     1568.48     33.25 o 
  -1   2  23     2499.81     2551.07     37.16 o 
   0   2  23     2759.46     2542.22     26.76 o 
   1   2  23     2482.68     2479.50     37.15 o 
   2   2  23     1648.72     1638.53     23.11 o 
   3   2  23     5681.22     5502.02     79.25 o 
   4   2  23        9.33       48.38      9.01 o 
   5   2  23      534.18      545.82     28.53 o 
   6   2  23      418.92      351.84     22.88 o 
  -6   3  23       35.21       58.27      8.33 o 
  -5   3  23      213.06      225.43     11.25 o 
  -4   3  23      502.50      540.72     16.98 o 
  -3   3  23     1561.40     1662.96     24.93 o 
  -2   3  23     1724.07     1758.56     28.88 o 
  -1   3  23     1722.17     1722.64     32.01 o 
   0   3  23     2026.98     2081.11     36.12 o 
   1   3  23     1661.34     1657.43     21.60 o 
   2   3  23     1730.56     1728.38     22.51 o 
   3   3  23     1578.15     1608.85     32.50 o 
   4   3  23      518.08      513.94     11.22 o 
   5   3  23      203.50      196.55     14.32 o 
   6   3  23       39.17       87.52     10.59 o 
  -6   4  23      189.23      185.39     11.80 o 
  -5   4  23      167.04      183.17     10.97 o 
  -4   4  23      923.36      917.26     20.06 o 
  -3   4  23      277.08      315.11     12.15 o 
  -2   4  23     2261.19     2301.28     44.83 o 
  -1   4  23     1598.32     1520.16     28.37 o 
   0   4  23     1115.20     1143.71     25.60 o 
   1   4  23     1531.06     1412.30     30.13 o 
   2   4  23     2206.02     2080.43     27.13 o 
   3   4  23      280.09      351.80     10.85 o 
   4   4  23      951.88      837.98     27.79 o 
   5   4  23      166.15      186.22     13.05 o 
   6   4  23      184.72      168.89     13.30 o 
  -5   5  23      265.41      297.96     15.78 o 
  -4   5  23      122.56      143.80      9.85 o 
  -3   5  23      406.16      434.69     14.17 o 
  -2   5  23     1059.78     1123.26     24.32 o 
  -1   5  23      443.59      522.46     11.73 o 
   0   5  23      946.68      993.29     14.20 o 
   1   5  23      451.45      547.43     13.94 o 
   2   5  23     1071.85     1055.44     21.91 o 
   3   5  23      445.67      427.49     18.50 o 
   4   5  23      132.97      165.20     12.16 o 
   5   5  23      265.41      253.01     17.82 o 
  -5   6  23      624.91      672.71     24.98 o 
  -4   6  23      160.59      176.86     11.29 o 
  -3   6  23     1047.46     1026.52     24.73 o 
  -2   6  23      678.37      715.93     20.36 o 
  -1   6  23      494.40      509.43     10.94 o 
   0   6  23      439.95      477.16     13.38 o 
   1   6  23      537.60      522.44     15.56 o 
   2   6  23      680.86      675.80     19.48 o 
   3   6  23     1059.40      989.55     35.69 o 
   4   6  23      170.42      196.11     13.64 o 
   5   6  23      612.18      591.05     28.93 o 
  -4   7  23      727.25      782.58     22.67 o 
  -3   7  23       61.12       94.29      8.70 o 
  -2   7  23      426.83      473.98     14.02 o 
  -1   7  23      868.87      885.14     19.64 o 
   0   7  23       85.81      123.27      9.51 o 
   1   7  23      831.23      786.98     20.70 o 
   2   7  23      433.62      468.36     17.57 o 
   3   7  23       67.73      115.39     11.40 o 
   4   7  23      741.85      719.43     24.55 o 
  -3   8  23      518.23      558.03     24.19 o 
  -2   8  23      309.59      308.48     15.05 o 
  -1   8  23      393.65      405.18     16.30 o 
   0   8  23      457.06      502.79     19.59 o 
   1   8  23      399.79      393.08     16.31 o 
   2   8  23      303.91      283.15     15.63 o 
   3   8  23      513.93      497.68     20.41 o 
   0   0  24    10127.99     9218.42    174.11 o 
   1   0  24       73.54      130.99     14.72 o 
   2   0  24     2728.93     2712.08     51.75 o 
   3   0  24       97.72       97.44      6.55 o 
   4   0  24       69.80      152.00     21.77 o 
   5   0  24      376.64      332.43     12.20 o 
   6   0  24      494.23      503.79     26.86 o 
  -6   1  24      336.21      348.50     16.33 o 
  -5   1  24      385.05      397.44     13.40 o 
  -4   1  24      982.51      999.82     19.20 o 
  -3   1  24     2934.95     2877.37     27.58 o 
  -2   1  24     2144.96     1978.16     21.59 o 
  -1   1  24      382.40      405.03     23.23 o 
   0   1  24       50.59      220.15    113.19 o 
   1   1  24      401.15      444.90     22.79 o 
   2   1  24     2195.99     1969.16     21.79 o 
   3   1  24     2886.50     2786.49     41.90 o 
   4   1  24      967.63      950.47     16.46 o 
   5   1  24      386.60      380.04     11.92 o 
   6   1  24      333.18      331.57     16.43 o 
  -6   2  24      131.77      135.56     10.09 o 
  -5   2  24       91.18      100.80      8.44 o 
  -4   2  24      215.83      224.03     11.07 o 
  -3   2  24      756.47      859.61     39.37 o 
  -2   2  24      124.92      121.47      7.90 o 
  -1   2  24     2765.30     2664.76     38.06 o 
   0   2  24      351.34      397.15     18.82 o 
   1   2  24     2802.12     2703.80     35.48 o 
   2   2  24      122.79      149.43      9.43 o 
   3   2  24      795.23      958.85     25.98 o 
   4   2  24      220.40      243.92      9.18 o 
   5   2  24       74.89      100.01      7.74 o 
   6   2  24      127.86      120.33     15.92 o 
  -6   3  24      177.43      175.44     11.31 o 
  -5   3  24      511.43      515.89     16.07 o 
  -4   3  24      310.18      338.38     12.77 o 
  -3   3  24     3443.51     3520.71     37.08 o 
  -2   3  24     1619.16     1543.42     23.51 o 
  -1   3  24     1491.77     1543.02     32.35 o 
   0   3  24       36.73      106.62     30.16 o 
   1   3  24     1559.56     1580.04     22.06 o 
   2   3  24     1592.12     1506.27     21.27 o 
   3   3  24     3492.25     3332.47     29.56 o 
   4   3  24      286.94      306.96      9.17 o 
   5   3  24      523.06      448.08     17.55 o 
   6   3  24      174.40      159.06     12.73 o 
  -6   4  24      399.80      428.99     17.63 o 
  -5   4  24      151.42      151.62     10.51 o 
  -4   4  24       99.38      116.18      9.07 o 
  -3   4  24       49.43       69.23      7.53 o 
  -2   4  24     1634.07     1744.34     35.80 o 
  -1   4  24      106.85      128.85      9.37 o 
   0   4  24     3654.81     3668.31     49.10 o 
   1   4  24       97.44      146.21     11.39 o 
   2   4  24     1650.69     1632.33     35.52 o 
   3   4  24       46.59       74.06      6.65 o 
   4   4  24       92.49      136.98     17.54 o 
   5   4  24      156.31      150.44     11.94 o 
   6   4  24      410.33      366.02     19.09 o 
  -5   5  24      167.06      178.88     16.31 o 
  -4   5  24     1627.45     1625.28     27.37 o 
  -3   5  24      468.75      495.27     18.34 o 
  -2   5  24      826.39      897.63     16.62 o 
  -1   5  24      221.97      228.13      7.54 o 
   0   5  24       47.28       87.33     16.88 o 
   1   5  24      234.46      248.55      7.75 o 
   2   5  24      825.54      848.86     19.88 o 
   3   5  24      453.08      458.21     16.80 o 
   4   5  24     1659.67     1504.89     30.96 o 
   5   5  24      170.49      156.58     12.65 o 
  -5   6  24      123.92      153.37     18.94 o 
  -4   6  24       87.90      108.53      9.83 o 
  -3   6  24      260.86      274.97     15.40 o 
  -2   6  24      128.50      137.20      8.69 o 
  -1   6  24     1250.97     1368.28     21.60 o 
   0   6  24      682.56      744.86     16.28 o 
   1   6  24     1303.83     1353.05     24.17 o 
   2   6  24      129.41      155.43     11.07 o 
   3   6  24      266.29      276.70     16.09 o 
   4   6  24       91.51      105.52     11.35 o 
   5   6  24      126.20      170.28     14.28 o 
  -4   7  24       12.69       40.94      8.84 o 
  -3   7  24     1050.43     1083.15     23.21 o 
  -2   7  24      273.10      293.16     13.98 o 
  -1   7  24      401.77      434.91     14.54 o 
   0   7  24       13.42       29.21     11.36 o 
   1   7  24      407.70      432.05     15.96 o 
   2   7  24      273.17      277.80     14.36 o 
   3   7  24     1055.89     1002.48     28.16 o 
   4   7  24       12.82       51.60     10.38 o 
  -2   8  24      335.83      351.06     20.35 o 
  -1   8  24      317.47      303.25     14.63 o 
   0   8  24      773.00      792.10     27.59 o 
   1   8  24      297.00      295.03     14.81 o 
   2   8  24      341.68      341.58     16.73 o 
   1   0  25      340.05      340.42      8.99 o 
   2   0  25     2579.26     2446.90     33.68 o 
   3   0  25      421.23      482.65     11.81 o 
   4   0  25     1992.72     1945.84     48.95 o 
   5   0  25      143.43      165.66      8.97 o 
   6   0  25      790.48      771.15     34.00 o 
  -6   1  25      476.31      524.50     21.31 o 
  -5   1  25      307.33      308.47     12.35 o 
  -4   1  25      287.99      301.97     11.71 o 
  -3   1  25      501.35      531.52     19.15 o 
  -2   1  25     1062.44     1068.99     25.61 o 
  -1   1  25     2571.40     2472.48     26.22 o 
   0   1  25     5105.71     4734.55     41.12 o 
   1   1  25     2573.39     2470.90     22.98 o 
   2   1  25     1083.98     1050.84     19.72 o 
   3   1  25      475.50      499.24     18.37 o 
   4   1  25      263.42      271.12     11.06 o 
   5   1  25      302.52      291.62     10.98 o 
   6   1  25      456.75      460.18     25.83 o 
  -6   2  25      163.97      161.78     12.25 o 
  -5   2  25      855.79      871.89     30.28 o 
  -4   2  25      320.68      311.64     12.05 o 
  -3   2  25     3112.23     3056.58     35.07 o 
  -2   2  25      141.99      154.97      8.66 o 
  -1   2  25      767.24      810.58     22.37 o 
   0   2  25      922.39      941.92     12.57 o 
   1   2  25      795.34      920.84     12.19 o 
   2   2  25      153.10      183.63     10.38 o 
   3   2  25     3113.74     2934.37     27.05 o 
   4   2  25      344.63      315.65     10.23 o 
   5   2  25      859.41      864.12     24.82 o 
   6   2  25      171.07      134.47     16.43 o 
  -6   3  25      176.54      185.81     11.66 o 
  -5   3  25      169.52      188.46     10.90 o 
  -4   3  25      288.62      290.34     12.27 o 
  -3   3  25       26.08       60.62      7.36 o 
  -2   3  25      868.81      880.14     18.46 o 
  -1   3  25     2079.30     2094.66     39.49 o 
   0   3  25     2268.00     2256.32     21.21 o 
   1   3  25     2072.40     1987.31     26.95 o 
   2   3  25      861.55      899.19     13.21 o 
   3   3  25       28.70      129.39     77.33 o 
   4   3  25      308.90      299.54      9.16 o 
   5   3  25      188.15      212.51     14.82 o 
   6   3  25      186.48      196.23     19.85 o 
  -6   4  25      182.95      206.99     32.06 o 
  -5   4  25       79.41      107.28      9.50 o 
  -4   4  25      915.34      933.27     20.80 o 
  -3   4  25      350.76      354.62     12.90 o 
  -2   4  25      822.31      832.52     18.25 o 
  -1   4  25      116.05      142.66      8.55 o 
   0   4  25        1.43       23.15     11.73 o 
   1   4  25      103.80      133.48      7.53 o 
   2   4  25      843.52      857.99     13.36 o 
   3   4  25      375.66      383.69     11.50 o 
   4   4  25      959.59      891.92     23.25 o 
   5   4  25       83.06      110.66     10.96 o 
  -5   5  25       34.69       46.54      8.41 o 
  -4   5  25        1.23       41.72      7.59 o 
  -3   5  25      147.44      146.16      9.83 o 
  -2   5  25     1349.98     1399.49     22.82 o 
  -1   5  25      255.62      262.22      8.06 o 
   0   5  25     1728.59     1751.33     24.16 o 
   1   5  25      276.18      300.10      8.46 o 
   2   5  25     1383.60     1355.06     25.05 o 
   3   5  25      166.22      167.26     11.41 o 
   4   5  25        0.30       47.90     30.37 o 
   5   5  25       36.98       43.94      9.38 o 
  -4   6  25      231.61      238.16     12.74 o 
  -3   6  25      996.36      991.93     21.73 o 
  -2   6  25      163.62      195.26     11.49 o 
  -1   6  25      216.18      290.25      9.00 o 
   0   6  25      306.16      320.61     12.68 o 
   1   6  25      208.47      270.80     14.60 o 
   2   6  25      157.38      176.67     11.52 o 
   3   6  25     1026.60      978.27     24.85 o 
   4   6  25      231.67      226.86     14.57 o 
  -3   7  25      120.66      132.57     10.34 o 
  -2   7  25      244.97      253.66     13.43 o 
  -1   7  25     1050.71     1103.57     22.04 o 
   0   7  25       21.81       65.83      9.34 o 
   1   7  25     1043.83     1048.71     23.76 o 
   2   7  25      255.49      239.05     13.80 o 
   3   7  25      120.67      150.86     12.61 o 
  -2   8  25      336.93      335.88     20.07 o 
  -1   8  25      128.44      135.16     12.51 o 
   0   8  25        2.17       46.56     10.09 o 
   1   8  25      133.59      152.52     12.01 o 
   2   8  25      341.69      332.39     16.36 o 
   0   0  26    10403.06     9937.56    112.75 o 
   1   0  26      365.28      402.72     21.05 o 
   2   0  26      506.36      516.61     24.94 o 
   3   0  26     1748.55     1557.56     25.66 o 
   4   0  26      390.95      411.64     11.81 o 
   5   0  26     1042.05     1022.40     19.78 o 
   6   0  26      559.01      583.04     26.75 o 
  -6   1  26      337.79      356.62     15.40 o 
  -5   1  26      394.98      418.29     14.21 o 
  -4   1  26      748.09      782.22     17.92 o 
  -3   1  26      310.61      305.50     10.61 o 
  -2   1  26      642.98      624.51     17.54 o 
  -1   1  26     2532.69     2514.64     30.85 o 
   0   1  26     2067.00     2021.79     26.99 o 
   1   1  26     2637.33     2613.63     40.82 o 
   2   1  26      736.91      703.60     12.80 o 
   3   1  26      277.23      272.69      9.17 o 
   4   1  26      775.74      754.94     14.68 o 
   5   1  26      411.31      433.48     15.65 o 
   6   1  26      341.65      357.99     13.44 o 
  -6   2  26      104.71      115.70     10.10 o 
  -5   2  26      492.71      510.93     15.80 o 
  -4   2  26     1075.34     1065.21     24.74 o 
  -3   2  26      141.14      167.33     11.17 o 
  -2   2  26     1184.06     1147.28     20.03 o 
  -1   2  26     1607.06     1520.16     28.62 o 
   0   2  26      358.75      505.16     28.40 o 
   1   2  26     1611.46     1490.89     21.11 o 
   2   2  26     1180.49     1115.44     23.08 o 
   3   2  26      120.92      195.87     16.70 o 
   4   2  26     1112.79     1013.62     23.55 o 
   5   2  26      495.06      492.86     21.75 o 
   6   2  26      102.48      101.42     15.53 o 
  -6   3  26      498.95      510.35     17.64 o 
  -5   3  26      559.71      557.79     17.23 o 
  -4   3  26      391.01      409.91     14.18 o 
  -3   3  26      804.59      819.12     18.66 o 
  -2   3  26      535.82      512.33     14.71 o 
  -1   3  26      611.79      646.77     22.59 o 
   0   3  26     1038.88     1115.75     19.42 o 
   1   3  26      562.13      610.59     16.74 o 
   2   3  26      449.69      473.69     10.12 o 
   3   3  26      820.76      787.43     13.33 o 
   4   3  26      368.28      393.41     10.50 o 
   5   3  26      578.56      485.71     18.23 o 
   6   3  26      507.97      448.15     19.14 o 
  -5   4  26      699.68      742.10     20.05 o 
  -4   4  26      271.63      273.17     12.40 o 
  -3   4  26      707.42      709.70     17.76 o 
  -2   4  26      926.69      981.32     20.06 o 
  -1   4  26      630.30      654.68     21.17 o 
   0   4  26     2419.52     2386.25     64.09 o 
   1   4  26      657.26      706.26     14.25 o 
   2   4  26      965.85      952.36     16.66 o 
   3   4  26      717.24      673.09     21.72 o 
   4   4  26      279.26      289.15     17.81 o 
   5   4  26      707.46      649.03     21.60 o 
  -5   5  26      395.67      430.91     16.48 o 
  -4   5  26      795.69      785.03     21.27 o 
  -3   5  26       63.59       71.06      8.14 o 
  -2   5  26     1045.35     1076.83     21.43 o 
  -1   5  26     1246.12     1275.45     23.55 o 
   0   5  26       58.46      107.37      8.84 o 
   1   5  26     1247.37     1213.86     18.64 o 
   2   5  26     1043.66     1065.52     22.72 o 
   3   5  26       67.30       83.18      9.18 o 
   4   5  26      807.58      736.82     22.46 o 
   5   5  26      393.38      403.80     18.79 o 
  -4   6  26      438.73      462.36     16.54 o 
  -3   6  26      291.78      317.56     13.42 o 
  -2   6  26      526.60      584.61     14.93 o 
  -1   6  26     1002.20     1049.87     19.22 o 
   0   6  26      509.88      558.46     16.07 o 
   1   6  26     1016.33     1032.22     21.82 o 
   2   6  26      530.36      517.14     17.61 o 
   3   6  26      297.87      329.73     15.43 o 
   4   6  26      422.05      398.31     18.32 o 
  -3   7  26      620.27      663.72     23.39 o 
  -2   7  26      283.83      330.20     14.97 o 
  -1   7  26      103.44      150.81     12.01 o 
   0   7  26     1579.60     1566.62     35.10 o 
   1   7  26       96.26      152.28     11.29 o 
   2   7  26      285.75      296.12     14.89 o 
   3   7  26      622.84      617.55     31.95 o 
  -2   8  26      365.92      379.57     21.40 o 
  -1   8  26      305.68      321.39     17.17 o 
   0   8  26      382.70      421.05     18.70 o 
   1   8  26      299.78      318.20     16.99 o 
   2   8  26      370.38      378.10     17.50 o 
   1   0  27     2885.32     2688.52     25.08 o 
   2   0  27      175.93      238.02     21.36 o 
   3   0  27      179.87      252.27     22.12 o 
   4   0  27        8.71       30.10      5.77 o 
   5   0  27      711.44      721.54     16.30 o 
   6   0  27       58.04       75.53      8.39 o 
  -6   1  27      206.61      224.44     13.02 o 
  -5   1  27     1067.33     1048.57     30.62 o 
  -4   1  27     1619.02     1578.65     43.36 o 
  -3   1  27     1371.18     1341.82     28.39 o 
  -2   1  27      537.55      482.91     21.00 o 
  -1   1  27      784.61      851.93     32.10 o 
   0   1  27      510.54      533.30     10.84 o 
   1   1  27      789.42      890.07     26.02 o 
   2   1  27      520.39      462.17     14.86 o 
   3   1  27     1483.70     1400.53     21.22 o 
   4   1  27     1631.34     1519.67     26.24 o 
   5   1  27     1080.61     1023.28     27.17 o 
   6   1  27      189.18      189.84     16.56 o 
  -6   2  27      623.02      683.97     30.51 o 
  -5   2  27      326.27      340.03     14.25 o 
  -4   2  27       77.98      100.95      8.47 o 
  -3   2  27       50.09       51.78      7.26 o 
  -2   2  27     1138.52     1082.28     19.87 o 
  -1   2  27      298.65      361.85     20.92 o 
   0   2  27     5423.57     5039.25    111.26 o 
   1   2  27      289.07      359.43      9.26 o 
   2   2  27     1111.44     1102.31     18.65 o 
   3   2  27       63.00       65.26      6.26 o 
   4   2  27       78.69      119.99     13.32 o 
   5   2  27      327.54      327.95     11.39 o 
   6   2  27      626.19      538.54     27.88 o 
  -6   3  27      137.21      162.10     11.53 o 
  -5   3  27      248.96      243.81     12.44 o 
  -4   3  27     1256.07     1234.68     23.78 o 
  -3   3  27      471.76      458.28     14.56 o 
  -2   3  27     1667.56     1663.55     25.72 o 
  -1   3  27      460.63      449.22     13.52 o 
   0   3  27      173.38      247.49     22.09 o 
   1   3  27      442.92      434.07      9.12 o 
   2   3  27     1611.63     1595.47     23.79 o 
   3   3  27      490.79      488.99     10.87 o 
   4   3  27     1286.72     1196.28     17.44 o 
   5   3  27      249.30      204.47     13.10 o 
   6   3  27      155.56      173.02     13.21 o 
  -5   4  27      306.88      335.95     14.58 o 
  -4   4  27       43.78       39.53      7.58 o 
  -3   4  27      103.06      123.17      9.19 o 
  -2   4  27      328.82      317.26     12.28 o 
  -1   4  27     2761.80     2804.51     37.33 o 
   0   4  27      586.31      645.27     11.48 o 
   1   4  27     2668.33     2532.59     34.42 o 
   2   4  27      312.07      328.42      8.99 o 
   3   4  27      114.35      189.14     14.35 o 
   4   4  27       36.72       51.62      8.58 o 
   5   4  27      311.82      352.53     16.83 o 
  -5   5  27      618.27      677.22     20.20 o 
  -4   5  27      242.02      240.10     12.54 o 
  -3   5  27     1298.59     1325.26     24.82 o 
  -2   5  27       13.54       39.18      6.95 o 
  -1   5  27      289.95      356.63     22.13 o 
   0   5  27      413.53      396.85      9.69 o 
   1   5  27      288.29      383.23     14.62 o 
   2   5  27       10.11       49.87     10.92 o 
   3   5  27     1324.30     1297.61     27.59 o 
   4   5  27      243.77      227.85     14.28 o 
   5   5  27      607.27      616.42     22.61 o 
  -4   6  27       65.20       83.93      9.50 o 
  -3   6  27       32.62       46.09      8.00 o 
  -2   6  27      706.66      758.22     19.21 o 
  -1   6  27      947.25      932.56     21.61 o 
   0   6  27     1550.51     1569.40     37.76 o 
   1   6  27      915.80      880.34     20.65 o 
   2   6  27      708.22      689.48     20.20 o 
   3   6  27       33.76       40.45      8.77 o 
   4   6  27       64.55       88.86     11.19 o 
  -3   7  27      117.01      129.91     10.91 o 
  -2   7  27      851.32      943.36     28.30 o 
  -1   7  27      119.31      131.28     10.98 o 
   0   7  27       20.31       84.14     17.28 o 
   1   7  27      115.64      119.52     11.84 o 
   2   7  27      846.54      803.05     22.80 o 
   3   7  27      118.58      121.97     12.09 o 
  -1   8  27      496.05      469.63     25.71 o 
   0   8  27      401.11      422.15     24.50 o 
   1   8  27      478.93      473.84     20.38 o 
   0   0  28       63.09       92.07     14.31 o 
   1   0  28       96.85      163.67     21.54 o 
   2   0  28     2038.78     1870.59     22.19 o 
   3   0  28     2265.54     2147.47     38.63 o 
   4   0  28      302.82      305.61     10.84 o 
   5   0  28     1372.12     1348.05     31.11 o 
   6   0  28       73.61       81.85      8.79 o 
  -6   1  28      259.36      248.84     15.35 o 
  -5   1  28      122.90      137.75      9.79 o 
  -4   1  28       95.86      132.31      9.19 o 
  -3   1  28      456.46      489.23     16.11 o 
  -2   1  28      624.27      608.31     18.06 o 
  -1   1  28     2280.10     2126.27     30.38 o 
   0   1  28      121.68      162.73     10.97 o 
   1   1  28     2322.52     2209.98     26.56 o 
   2   1  28      623.26      581.89     12.01 o 
   3   1  28      408.02      434.84     14.71 o 
   4   1  28      109.78      141.13     12.98 o 
   5   1  28      130.47      165.06      9.13 o 
   6   1  28      258.30      238.44     12.76 o 
  -6   2  28      342.29      376.27     15.20 o 
  -5   2  28       86.51       86.88      8.85 o 
  -4   2  28      986.71      972.86     20.63 o 
  -3   2  28      250.12      228.62     10.82 o 
  -2   2  28     1984.70     1917.51     27.00 o 
  -1   2  28      717.30      708.45     16.71 o 
   0   2  28       22.23       84.50      9.54 o 
   1   2  28      739.29      716.73     11.19 o 
   2   2  28     1981.32     1845.91     24.17 o 
   3   2  28      229.64      212.16      8.69 o 
   4   2  28     1019.85      930.72     26.26 o 
   5   2  28       94.64       95.69      7.73 o 
   6   2  28      331.63      337.04     23.45 o 
  -5   3  28        6.96       15.17      7.18 o 
  -4   3  28        4.48       30.42      6.92 o 
  -3   3  28      358.67      308.52     12.63 o 
  -2   3  28     1780.87     1812.09     34.23 o 
  -1   3  28      364.79      384.81     14.25 o 
   0   3  28     2560.89     2506.46     47.33 o 
   1   3  28      331.68      357.61     12.61 o 
   2   3  28     1750.59     1714.88     18.68 o 
   3   3  28      404.37      364.03      9.77 o 
   4   3  28        4.12       49.28      8.04 o 
   5   3  28        6.29       19.17      8.05 o 
  -5   4  28      961.88      991.87     23.65 o 
  -4   4  28      213.55      194.03     11.29 o 
  -3   4  28     1869.97     1912.50     30.52 o 
  -2   4  28      242.73      270.53     14.39 o 
  -1   4  28      111.35      200.47     23.42 o 
   0   4  28      119.98      156.09      6.69 o 
   1   4  28      133.50      256.19     21.18 o 
   2   4  28      249.58      276.27      8.39 o 
   3   4  28     1796.67     1750.00     39.96 o 
   4   4  28      204.11      189.52     12.31 o 
   5   4  28      968.93      881.94     26.08 o 
  -5   5  28      311.55      375.26     16.14 o 
  -4   5  28      113.69      111.34      9.93 o 
  -3   5  28       86.28      114.18     13.30 o 
  -2   5  28      191.42      235.56     11.46 o 
  -1   5  28     2145.51     2148.27     22.48 o 
   0   5  28      183.04      254.48      8.45 o 
   1   5  28     2143.03     2073.18     30.52 o 
   2   5  28      183.63      212.36     11.61 o 
   3   5  28       92.01      130.56     10.59 o 
   4   5  28      120.10      133.14     11.62 o 
   5   5  28      304.42      354.33     18.00 o 
  -4   6  28      644.32      673.96     22.02 o 
  -3   6  28      119.23      139.58     10.53 o 
  -2   6  28      412.25      438.27     15.15 o 
  -1   6  28      163.72      200.60     10.81 o 
   0   6  28       99.09      172.06     10.90 o 
   1   6  28      172.02      211.28     12.90 o 
   2   6  28      424.68      448.31     16.78 o 
   3   6  28      124.47      135.93     11.57 o 
   4   6  28      646.14      622.17     31.71 o 
  -3   7  28       34.05       42.43      8.92 o 
  -2   7  28      505.15      583.88     23.15 o 
  -1   7  28       84.64      106.74     10.63 o 
   0   7  28     1192.29     1197.61     33.58 o 
   1   7  28       91.54      119.07     11.85 o 
   2   7  28      508.95      535.42     19.31 o 
   3   7  28       33.01       43.98      9.55 o 
  -1   8  28      176.22      217.68     15.28 o 
   0   8  28       59.57       82.74     13.82 o 
   1   8  28      177.87      206.97     15.23 o 
   1   0  29      629.14      573.08     11.98 o 
   2   0  29       28.19      111.54     18.85 o 
   3   0  29      128.67      205.49     15.85 o 
   4   0  29      911.64      840.86     17.02 o 
   5   0  29       77.70       98.43      8.00 o 
   6   0  29      213.73      238.73     13.41 o 
  -6   1  29      327.05      356.58     18.12 o 
  -5   1  29      319.53      332.26     13.75 o 
  -4   1  29      674.12      639.87     20.33 o 
  -3   1  29     1158.56     1109.16     21.11 o 
  -2   1  29      793.07      777.34     30.76 o 
  -1   1  29      694.10      730.32     37.68 o 
   0   1  29     1137.95     1083.72     15.19 o 
   1   1  29      685.70      732.04     24.91 o 
   2   1  29      744.12      696.12     13.28 o 
   3   1  29     1109.90     1103.93     17.52 o 
   4   1  29      713.02      647.36     14.48 o 
   5   1  29      306.40      296.69     11.59 o 
   6   1  29      323.58      337.09     13.45 o 
  -6   2  29      113.60      119.35     10.38 o 
  -5   2  29      313.22      311.11     13.49 o 
  -4   2  29      138.53      148.06      9.80 o 
  -3   2  29      708.27      662.21     17.61 o 
  -2   2  29      885.74      931.65     19.22 o 
  -1   2  29      867.19      832.50     23.92 o 
   0   2  29     2191.09     2056.16     31.77 o 
   1   2  29      930.96      944.81     16.29 o 
   2   2  29      937.23      961.81     18.26 o 
   3   2  29      679.45      646.90     13.88 o 
   4   2  29      144.22      155.30      8.43 o 
   5   2  29      315.48      309.80     12.28 o 
   6   2  29      106.16       91.42     15.94 o 
  -5   3  29      240.56      254.02     12.99 o 
  -4   3  29      366.34      366.75     14.31 o 
  -3   3  29      881.78      898.15     20.53 o 
  -2   3  29     1373.78     1379.01     28.71 o 
  -1   3  29     1909.24     1822.61     45.89 o 
   0   3  29      581.77      672.65     20.01 o 
   1   3  29     1966.93     1808.57     33.69 o 
   2   3  29     1337.26     1287.17     16.43 o 
   3   3  29      888.60      865.74     14.43 o 
   4   3  29      367.44      342.09     10.16 o 
   5   3  29      261.88      242.75     14.22 o 
  -5   4  29      107.74      137.63     10.91 o 
  -4   4  29      539.78      544.54     17.36 o 
  -3   4  29      431.74      486.67     15.89 o 
  -2   4  29      585.40      556.34     16.10 o 
  -1   4  29     1035.66     1027.84     20.87 o 
   0   4  29        2.75       29.10     13.13 o 
   1   4  29      989.82      932.08     18.83 o 
   2   4  29      629.86      612.78     12.06 o 
   3   4  29      459.15      497.20     18.37 o 
   4   4  29      559.56      501.43     18.43 o 
   5   4  29      111.38      144.59     15.82 o 
  -4   5  29      136.98      167.54     11.30 o 
  -3   5  29      485.08      493.92     16.53 o 
  -2   5  29      514.42      537.42     16.26 o 
  -1   5  29      180.33      212.03     15.85 o 
   0   5  29     1642.89     1634.77     19.08 o 
   1   5  29      208.14      248.61     10.21 o 
   2   5  29      502.86      483.19     16.01 o 
   3   5  29      469.26      430.83     16.82 o 
   4   5  29      145.64      167.93     18.15 o 
  -4   6  29       40.26       52.32      8.72 o 
  -3   6  29      331.04      360.16     14.97 o 
  -2   6  29      537.89      570.78     17.22 o 
  -1   6  29      357.54      376.01     12.40 o 
   0   6  29      680.39      706.78     18.56 o 
   1   6  29      368.70      388.27     16.09 o 
   2   6  29      529.21      544.12     18.55 o 
   3   6  29      334.80      339.15     16.11 o 
   4   6  29       37.28       47.66      9.87 o 
  -3   7  29       15.94       41.59      8.81 o 
  -2   7  29      220.76      242.47     16.96 o 
  -1   7  29      474.74      521.78     23.32 o 
   0   7  29       47.48      107.26     13.99 o 
   1   7  29      473.25      499.61     19.88 o 
   2   7  29      212.74      215.96     13.62 o 
   3   7  29       15.99       49.52     10.18 o 
   0   8  29      219.58      270.38     30.74 o 
   0   0  30     6730.22     6082.83     79.78 o 
   1   0  30        3.34       31.59      6.97 o 
   2   0  30      849.18      805.48     23.47 o 
   3   0  30      659.53      667.98     15.88 o 
   4   0  30      545.59      556.76     14.41 o 
   5   0  30      127.60      131.71      8.90 o 
   6   0  30      780.34      771.44     25.66 o 
  -6   1  30      167.97      186.79     12.80 o 
  -5   1  30      192.94      203.25     11.54 o 
  -4   1  30     1373.61     1350.36     31.23 o 
  -3   1  30      736.27      706.48     19.02 o 
  -2   1  30      436.57      415.15     14.16 o 
  -1   1  30      164.64      193.49     14.05 o 
   0   1  30       53.59      221.64     35.13 o 
   1   1  30      156.35      200.92      8.84 o 
   2   1  30      404.32      386.19     10.45 o 
   3   1  30      715.01      676.82     15.17 o 
   4   1  30     1346.01     1292.36     28.92 o 
   5   1  30      210.74      200.68      9.96 o 
   6   1  30      167.45      179.73     10.76 o 
  -5   2  30      665.46      751.07     20.04 o 
  -4   2  30        3.12        3.83      6.17 o 
  -3   2  30      407.10      457.62     14.58 o 
  -2   2  30      496.49      459.87     14.69 o 
  -1   2  30     2367.74     2298.07     64.92 o 
   0   2  30      211.95      296.28     21.58 o 
   1   2  30     2350.91     2179.35     22.59 o 
   2   2  30      496.73      459.98     10.14 o 
   3   2  30      409.68      460.26     14.53 o 
   4   2  30        6.84       18.48      5.66 o 
   5   2  30      663.08      681.61     24.46 o 
  -5   3  30      616.38      647.32     19.61 o 
  -4   3  30      214.23      225.27     11.90 o 
  -3   3  30     1488.65     1492.61     26.48 o 
  -2   3  30      368.75      389.04     14.00 o 
  -1   3  30      621.02      702.73     35.34 o 
   0   3  30       40.56       87.35      8.89 o 
   1   3  30      636.24      744.93     13.36 o 
   2   3  30      398.85      428.47     13.22 o 
   3   3  30     1479.54     1411.05     18.49 o 
   4   3  30      208.98      214.80      8.64 o 
   5   3  30      607.15      551.05     20.13 o 
  -5   4  30       97.44      106.61     10.48 o 
  -4   4  30       57.16       67.81     10.11 o 
  -3   4  30      192.14      209.37     11.65 o 
  -2   4  30      838.61      877.63     20.13 o 
  -1   4  30      304.48      329.53     12.91 o 
   0   4  30     3119.69     2928.14     26.52 o 
   1   4  30      294.59      332.75      9.18 o 
   2   4  30      828.19      833.26     14.07 o 
   3   4  30      186.04      205.20      9.27 o 
   4   4  30       58.39       89.53      9.97 o 
   5   4  30      103.41       95.97     11.12 o 
  -4   5  30     1029.47     1073.27     24.66 o 
  -3   5  30      106.23      123.94     10.08 o 
  -2   5  30      685.38      710.94     18.76 o 
  -1   5  30      147.89      145.57      9.97 o 
   0   5  30       15.21       79.04     22.62 o 
   1   5  30      161.42      165.27      7.40 o 
   2   5  30      687.20      706.38     19.32 o 
   3   5  30      112.56      116.47     10.58 o 
   4   5  30     1034.28      972.08     26.19 o 
  -4   6  30      103.00       99.32     30.18 o 
  -3   6  30       73.67       95.40      9.93 o 
  -2   6  30      135.05      155.89     10.70 o 
  -1   6  30      938.53      960.47     21.80 o 
   0   6  30     1131.80     1165.69     34.85 o 
   1   6  30      949.93      951.39     27.89 o 
   2   6  30      135.32      149.84     11.94 o 
   3   6  30       66.73       91.45     10.54 o 
  -2   7  30      104.26      103.40     13.47 o 
  -1   7  30      500.32      581.04     38.55 o 
   0   7  30       65.67       80.30     11.10 o 
   1   7  30      511.40      546.44     20.49 o 
   2   7  30      102.30      105.57     12.02 o 
   1   0  31      263.67      234.28     10.99 o 
   2   0  31      993.69      947.73     35.43 o 
   3   0  31      184.98      240.23     14.50 o 
   4   0  31     1386.13     1359.70     22.59 o 
   5   0  31      427.64      412.89     13.95 o 
   6   0  31      177.54      211.12     27.31 o 
  -5   1  31      190.77      187.56     11.48 o 
  -4   1  31       95.99      131.76      9.61 o 
  -3   1  31      599.93      632.58     16.79 o 
  -2   1  31      708.18      657.32     17.29 o 
  -1   1  31      401.63      447.71     13.59 o 
   0   1  31     3022.88     2757.35     36.87 o 
   1   1  31      413.35      481.21     26.99 o 
   2   1  31      694.07      653.12     13.35 o 
   3   1  31      581.27      608.77     13.83 o 
   4   1  31       99.40      145.69      8.28 o 
   5   1  31      189.37      180.13      9.82 o 
  -5   2  31      982.00     1017.90     26.47 o 
  -4   2  31      185.00      182.69     10.87 o 
  -3   2  31     1990.20     1875.24     36.67 o 
  -2   2  31       19.86       83.55     17.73 o 
  -1   2  31      625.92      714.48     26.77 o 
   0   2  31      373.35      348.19     13.19 o 
   1   2  31      605.89      655.66     22.30 o 
   2   2  31       14.24       94.41     11.27 o 
   3   2  31     1934.33     1742.43     23.85 o 
   4   2  31      187.78      189.35      9.40 o 
   5   2  31      984.90      962.57     20.67 o 
  -5   3  31      268.02      321.96     14.80 o 
  -4   3  31      258.33      277.26     13.05 o 
  -3   3  31      146.65      167.59     10.65 o 
  -2   3  31      204.18      226.15     14.34 o 
  -1   3  31     1381.79     1321.23     24.10 o 
   0   3  31      643.40      605.37     12.57 o 
   1   3  31     1321.18     1267.79     32.73 o 
   2   3  31      219.60      259.56     10.95 o 
   3   3  31      149.32      193.30     12.94 o 
   4   3  31      256.67      255.89      9.25 o 
   5   3  31      271.65      263.98     14.76 o 
  -5   4  31      170.26      174.72     12.18 o 
  -4   4  31     1077.55     1071.04     24.23 o 
  -3   4  31      317.28      360.39     14.29 o 
  -2   4  31     1162.77     1211.42     33.90 o 
  -1   4  31      636.76      608.80     19.13 o 
   0   4  31       48.96      136.00     29.43 o 
   1   4  31      626.52      571.31     11.63 o 
   2   4  31     1129.22     1079.35     16.03 o 
   3   4  31      317.18      343.87     11.57 o 
   4   4  31     1101.50     1022.60     26.01 o 
   5   4  31      161.71      141.76     12.28 o 
  -4   5  31      100.74      145.51     11.31 o 
  -3   5  31       69.44       71.61     10.19 o 
  -2   5  31      627.56      687.62     18.92 o 
  -1   5  31      143.17      169.20     11.77 o 
   0   5  31     1756.68     1718.62     20.76 o 
   1   5  31      145.10      168.44      8.84 o 
   2   5  31      615.80      632.40     28.57 o 
   3   5  31       69.82       75.39      9.73 o 
   4   5  31      105.82      169.64     18.38 o 
  -3   6  31      840.56      929.93     24.95 o 
  -2   6  31      187.09      211.66     12.06 o 
  -1   6  31      321.71      349.50     14.16 o 
   0   6  31      255.77      279.65     14.41 o 
   1   6  31      315.67      348.91     15.55 o 
   2   6  31      177.13      185.08     12.93 o 
   3   6  31      838.24      821.46     24.00 o 
  -2   7  31      105.61      122.72     14.18 o 
  -1   7  31     1251.59     1359.35     59.30 o 
   0   7  31        4.44       42.95     10.34 o 
   1   7  31     1220.24     1229.78     29.75 o 
   2   7  31      107.51      120.04     13.90 o 
   0   0  32     3651.17     3085.05    100.05 o 
   1   0  32        1.82       68.37     18.15 o 
   2   0  32      707.18      669.65     16.34 o 
   3   0  32     2634.79     2570.12     40.14 o 
   4   0  32        0.30       23.04      8.96 o 
   5   0  32      372.84      390.98     17.18 o 
  -5   1  32      318.22      303.03     13.79 o 
  -4   1  32      759.00      785.67     19.63 o 
  -3   1  32      931.82      906.50     20.28 o 
  -2   1  32      536.52      567.39     17.67 o 
  -1   1  32     1663.84     1591.49     25.08 o 
   0   1  32      302.43      423.95     26.01 o 
   1   1  32     1740.98     1702.71     25.73 o 
   2   1  32      537.35      579.24     18.09 o 
   3   1  32      971.48      936.06     18.72 o 
   4   1  32      755.07      764.13     16.26 o 
   5   1  32      325.63      296.07     11.91 o 
  -5   2  32       30.88       57.01      8.77 o 
  -4   2  32      487.43      487.02     16.79 o 
  -3   2  32      438.38      486.14     15.52 o 
  -2   2  32     2134.72     2067.31     35.67 o 
  -1   2  32      461.27      456.37     14.74 o 
   0   2  32       54.13      129.11     19.21 o 
   1   2  32      427.21      417.47      9.99 o 
   2   2  32     2087.14     2026.90     23.40 o 
   3   2  32      421.73      458.55     19.66 o 
   4   2  32      510.83      484.98     15.96 o 
   5   2  32       29.46       50.31      7.40 o 
  -5   3  32      338.93      344.17     18.69 o 
  -4   3  32      138.09      175.93     11.33 o 
  -3   3  32      487.00      505.29     16.50 o 
  -2   3  32      756.23      772.47     19.40 o 
  -1   3  32      636.88      669.16     24.92 o 
   0   3  32      471.79      509.95     12.37 o 
   1   3  32      623.28      670.01     12.29 o 
   2   3  32      739.45      696.33     12.73 o 
   3   3  32      462.94      455.36     11.22 o 
   4   3  32      147.99      163.10      8.07 o 
   5   3  32      335.74      303.41     15.75 o 
  -4   4  32      132.02      150.25     11.08 o 
  -3   4  32      621.03      650.15     20.09 o 
  -2   4  32      274.00      327.15     13.66 o 
  -1   4  32      144.94      193.34     10.70 o 
   0   4  32      664.65      703.22     30.59 o 
   1   4  32      146.40      205.05      7.83 o 
   2   4  32      247.52      295.27     10.15 o 
   3   4  32      652.30      623.90     14.97 o 
   4   4  32      119.91      137.65     11.54 o 
  -4   5  32      544.44      579.43     19.16 o 
  -3   5  32       95.53      117.43     10.09 o 
  -2   5  32      367.36      389.68     15.88 o 
  -1   5  32      845.82      817.38     20.06 o 
   0   5  32       71.95      124.77      9.95 o 
   1   5  32      833.96      776.09     21.61 o 
   2   5  32      343.35      342.33     14.90 o 
   3   5  32       93.00      113.79     10.54 o 
   4   5  32      536.93      536.22     20.20 o 
  -3   6  32       82.30      109.52     10.44 o 
  -2   6  32      368.64      388.27     15.34 o 
  -1   6  32      333.56      358.95     14.45 o 
   0   6  32      507.62      557.86     18.89 o 
   1   6  32      320.70      332.25     15.47 o 
   2   6  32      361.67      358.43     16.77 o 
   3   6  32       73.55      101.57     10.98 o 
  -2   7  32      136.62      142.23     14.91 o 
  -1   7  32      197.88      208.69     35.19 o 
   0   7  32      665.07      668.79     22.54 o 
   1   7  32      188.64      232.26     15.06 o 
   2   7  32      149.35      149.81     13.44 o 
   1   0  33     2362.60     2213.83     29.73 o 
   2   0  33       21.96       35.59      7.86 o 
   3   0  33      583.86      693.66     36.26 o 
   4   0  33      439.51      431.42     13.46 o 
   5   0  33      269.86      262.13     11.89 o 
  -5   1  33      250.21      258.84     13.05 o 
  -4   1  33      955.05      978.48     22.03 o 
  -3   1  33     1455.37     1425.94     33.93 o 
  -2   1  33     1225.79     1188.30     22.57 o 
  -1   1  33      160.16      267.51     29.17 o 
   0   1  33      158.30      186.36     13.47 o 
   1   1  33      150.79      297.16     25.59 o 
   2   1  33     1220.93     1170.33     17.96 o 
   3   1  33     1454.85     1378.72     20.66 o 
   4   1  33      964.10      993.37     20.32 o 
   5   1  33      235.13      238.87     11.04 o 
  -5   2  33       75.93       86.70      9.71 o 
  -4   2  33       35.34       72.19      8.67 o 
  -3   2  33      312.49      316.23     13.15 o 
  -2   2  33      982.67     1063.25     25.30 o 
  -1   2  33      648.69      650.62     17.55 o 
   0   2  33     1794.02     1571.13     56.63 o 
   1   2  33      661.06      633.36     11.81 o 
   2   2  33      938.14     1036.41     27.10 o 
   3   2  33      326.00      313.60     10.72 o 
   4   2  33       33.86       72.29      7.32 o 
   5   2  33       77.88       87.57      8.48 o 
  -5   3  33      177.21      186.89     12.46 o 
  -4   3  33      695.16      711.05     22.29 o 
  -3   3  33      443.94      441.50     15.82 o 
  -2   3  33     1400.69     1466.24     57.40 o 
  -1   3  33      497.52      481.68     19.94 o 
   0   3  33      214.27      231.19     11.35 o 
   1   3  33      475.87      473.52     18.80 o 
   2   3  33     1397.70     1377.37     18.43 o 
   3   3  33      457.56      436.13     11.15 o 
   4   3  33      684.48      651.88     14.01 o 
   5   3  33      179.26      181.48     13.01 o 
  -4   4  33      118.22      115.83     10.61 o 
  -3   4  33      127.11      183.38     11.41 o 
  -2   4  33      455.00      429.85     15.51 o 
  -1   4  33     1299.03     1335.32     26.54 o 
   0   4  33        0.73       37.42      7.58 o 
   1   4  33     1349.60     1310.73     21.02 o 
   2   4  33      445.90      395.87     10.70 o 
   3   4  33      122.83      176.06     12.64 o 
   4   4  33      115.63      112.17     10.92 o 
  -4   5  33      139.20      168.12     12.26 o 
  -3   5  33      860.79      854.95     27.23 o 
  -2   5  33      162.44      174.67     11.22 o 
  -1   5  33      163.58      213.20     12.55 o 
   0   5  33      110.14      133.84      8.26 o 
   1   5  33      158.10      207.09     15.70 o 
   2   5  33      160.99      157.97     11.46 o 
   3   5  33      862.95      786.00     28.86 o 
   4   5  33      142.29      166.08     12.90 o 
  -3   6  33       58.01       67.02      9.42 o 
  -2   6  33      386.14      411.75     15.93 o 
  -1   6  33      295.71      290.71     13.49 o 
   0   6  33     1386.08     1418.73     35.81 o 
   1   6  33      296.88      304.87     15.21 o 
   2   6  33      371.81      393.55     17.65 o 
   3   6  33       62.05       67.39      9.93 o 
  -1   7  33       70.05      102.07     25.61 o 
   0   7  33       80.43      164.90     45.00 o 
   1   7  33       65.04       82.41     11.70 o 
   0   0  34      209.61      212.08     17.14 o 
   1   0  34      135.57      250.98     28.33 o 
   2   0  34        2.57       50.15     10.04 o 
   3   0  34     2807.12     2735.58     43.80 o 
   4   0  34        8.14       52.03      8.37 o 
   5   0  34      912.00      909.73     20.46 o 
  -5   1  34      116.96      131.41     10.78 o 
  -4   1  34      134.15      166.07     10.83 o 
  -3   1  34       60.79       94.65      8.75 o 
  -2   1  34     1432.18     1297.19     29.34 o 
  -1   1  34     1815.90     1737.88     35.29 o 
   0   1  34      674.87      625.27     17.02 o 
   1   1  34     1812.20     1749.82     26.86 o 
   2   1  34     1414.61     1293.65     19.18 o 
   3   1  34       60.10      122.07     11.68 o 
   4   1  34      133.09      172.93      9.28 o 
   5   1  34      121.17      129.77      9.15 o 
  -5   2  34      168.07      152.90     12.66 o 
  -4   2  34     1233.99     1306.59     26.13 o 
  -3   2  34      137.23      172.53     10.73 o 
  -2   2  34     2075.91     2086.65     32.01 o 
  -1   2  34       68.51      116.54     17.36 o 
   0   2  34        5.37       76.94     19.48 o 
   1   2  34       81.32      135.31     11.52 o 
   2   2  34     2116.08     2067.60     22.73 o 
   3   2  34      142.91      163.12      9.06 o 
   4   2  34     1244.67     1171.28     20.80 o 
   5   2  34      159.82      151.33      9.78 o 
  -5   3  34        4.10       16.99     18.33 o 
  -4   3  34       41.85       56.94      8.68 o 
  -3   3  34      122.12      157.64     10.79 o 
  -2   3  34     1057.92     1145.10     31.77 o 
  -1   3  34      900.04      886.64     20.98 o 
   0   3  34      726.18      729.54     25.40 o 
   1   3  34      912.60      882.39     16.05 o 
   2   3  34     1067.48     1092.46     16.66 o 
   3   3  34      122.08      144.76      7.59 o 
   4   3  34       43.82       80.64      7.69 o 
   5   3  34        4.31       16.18     13.39 o 
  -4   4  34       72.14       89.04      9.94 o 
  -3   4  34     1077.47     1103.94     24.81 o 
  -2   4  34      289.39      328.13     17.12 o 
  -1   4  34      211.30      273.03     20.33 o 
   0   4  34       43.77       45.57      8.76 o 
   1   4  34      195.86      275.40     15.81 o 
   2   4  34      276.76      297.62      9.68 o 
   3   4  34     1082.35      971.51     23.38 o 
   4   4  34       69.16       82.96     11.48 o 
  -3   5  34       62.52       93.59      9.82 o 
  -2   5  34      248.90      282.79     13.60 o 
  -1   5  34     1357.44     1367.19     26.42 o 
   0   5  34      417.24      463.76     15.98 o 
   1   5  34     1365.03     1370.18     22.10 o 
   2   5  34      253.87      270.00     14.00 o 
   3   5  34       55.63       79.45      9.66 o 
  -2   6  34      430.61      424.69     16.45 o 
  -1   6  34       84.75       99.49      9.71 o 
   0   6  34      131.76      197.45     49.42 o 
   1   6  34       82.49       94.96     10.75 o 
   2   6  34      421.98      416.82     18.31 o 
   0   7  34      861.38      889.34     80.46 o 
   1   0  35      946.33      902.00     19.91 o 
   2   0  35     1230.94     1149.93     27.38 o 
   3   0  35      181.28      254.13     16.74 o 
   4   0  35     1202.09     1233.43     24.27 o 
   5   0  35       45.53       78.90      8.44 o 
  -5   1  35      367.85      359.63     15.33 o 
  -4   1  35      286.47      310.55     13.96 o 
  -3   1  35      628.81      628.18     22.57 o 
  -2   1  35      213.59      242.83     18.18 o 
  -1   1  35     1016.62     1030.52     27.44 o 
   0   1  35      875.98      843.67     20.05 o 
   1   1  35     1052.71     1102.57     42.12 o 
   2   1  35      173.36      209.02     11.23 o 
   3   1  35      606.18      576.46     15.83 o 
   4   1  35      280.04      294.31     13.40 o 
   5   1  35      358.78      342.11     13.03 o 
  -5   2  35      320.55      330.18     15.00 o 
  -4   2  35       10.48       47.83      8.01 o 
  -3   2  35      875.46      863.79     42.01 o 
  -2   2  35     1227.83     1207.59     24.81 o 
  -1   2  35      823.24      856.31     20.55 o 
   0   2  35     1261.92     1106.74     31.29 o 
   1   2  35      822.19      867.02     15.91 o 
   2   2  35     1203.33     1235.50     33.01 o 
   3   2  35      868.35      823.25     27.74 o 
   4   2  35        9.02       53.45      8.19 o 
   5   2  35      309.75      306.54     12.51 o 
  -4   3  35      499.47      528.98     20.14 o 
  -3   3  35      269.02      288.51     13.68 o 
  -2   3  35      863.94      893.56     21.81 o 
  -1   3  35      228.81      241.89     18.52 o 
   0   3  35       80.25      105.19      8.91 o 
   1   3  35      239.70      267.66      9.69 o 
   2   3  35      852.97      858.44     22.43 o 
   3   3  35      249.06      278.96      9.64 o 
   4   3  35      500.59      462.43     18.45 o 
  -4   4  35      583.64      623.80     20.14 o 
  -3   4  35      161.37      191.39     12.05 o 
  -2   4  35      658.15      669.24     25.23 o 
  -1   4  35     1462.45     1407.33     48.51 o 
   0   4  35        4.48       38.26     26.53 o 
   1   4  35     1467.79     1333.83     29.37 o 
   2   4  35      643.13      611.74     15.44 o 
   3   4  35      165.94      194.65     12.55 o 
   4   4  35      589.12      537.74     24.24 o 
  -3   5  35      389.22      413.60     16.45 o 
  -2   5  35       76.52      112.76      9.98 o 
  -1   5  35      177.84      213.30     12.22 o 
   0   5  35      738.62      724.58     19.85 o 
   1   5  35      179.67      226.25     10.28 o 
   2   5  35       72.52      102.19     10.13 o 
   3   5  35      383.33      352.88     16.95 o 
  -2   6  35      291.69      346.66     15.39 o 
  -1   6  35       93.63      120.59     10.40 o 
   0   6  35      578.62      575.32     73.29 o 
   1   6  35       83.69      130.90     12.26 o 
   2   6  35      287.68      330.01     16.58 o 
   0   0  36     3355.25     2902.69     68.74 o 
   1   0  36        2.65       39.73      6.86 o 
   2   0  36      606.79      642.39     28.22 o 
   3   0  36       94.21       89.14     12.14 o 
   4   0  36       79.21      145.32     15.03 o 
   5   0  36       88.04       86.27      8.51 o 
  -5   1  36      122.88      148.18     11.35 o 
  -4   1  36     1006.89     1072.67     31.56 o 
  -3   1  36      746.11      715.31     19.26 o 
  -2   1  36      691.39      690.39     18.22 o 
  -1   1  36      765.26      749.10     19.85 o 
   0   1  36      446.47      497.47     23.09 o 
   1   1  36      761.51      758.19     23.92 o 
   2   1  36      688.27      648.47     19.03 o 
   3   1  36      757.97      722.69     15.98 o 
   4   1  36     1007.78     1025.93     19.61 o 
   5   1  36      112.50      126.32      9.50 o 
  -4   2  36      104.31      111.81     17.67 o 
  -3   2  36      250.15      358.24     15.01 o 
  -2   2  36       35.06       63.43      8.15 o 
  -1   2  36     1819.71     1738.72     29.27 o 
   0   2  36       15.37       61.24     11.74 o 
   1   2  36     1828.18     1740.82     36.41 o 
   2   2  36       30.39       78.08      6.86 o 
   3   2  36      253.89      321.32     12.98 o 
   4   2  36       96.74       95.85      8.13 o 
  -4   3  36      448.70      492.76     17.93 o 
  -3   3  36     1032.15     1038.43     24.23 o 
  -2   3  36      433.93      463.19     16.54 o 
  -1   3  36      662.77      704.62     19.52 o 
   0   3  36       73.34      152.11     14.04 o 
   1   3  36      658.96      663.51     18.73 o 
   2   3  36      436.66      445.69     14.78 o 
   3   3  36     1036.97      982.40     17.29 o 
   4   3  36      452.46      421.61     17.20 o 
  -4   4  36       32.78       69.25      9.53 o 
  -3   4  36       93.20      109.46     10.11 o 
  -2   4  36      564.20      625.66     19.17 o 
  -1   4  36        1.99       52.43     11.47 o 
   0   4  36     1505.98     1437.75     35.53 o 
   1   4  36        5.63       63.72     20.18 o 
   2   4  36      550.25      549.02     12.88 o 
   3   4  36       87.33       96.62     10.48 o 
   4   4  36       35.70       94.52     17.21 o 
  -3   5  36       86.24       99.95     10.29 o 
  -2   5  36      642.27      650.28     19.80 o 
  -1   5  36       67.11       86.47      9.48 o 
   0   5  36      102.23      170.97     11.47 o 
   1   5  36       67.59       88.81     13.98 o 
   2   5  36      622.49      615.63     31.53 o 
   3   5  36       81.31       87.79     13.93 o 
  -2   6  36       71.36       79.50      9.81 o 
  -1   6  36      755.39      786.17     21.52 o 
   0   6  36      177.97      239.48     55.99 o 
   1   6  36      750.37      742.98     30.83 o 
   2   6  36       80.12      101.64     11.15 o 
   1   0  37      101.53       95.41      8.73 o 
   2   0  37     1456.26     1441.70     26.13 o 
   3   0  37       47.71       56.28      7.07 o 
   4   0  37     1459.79     1495.77     31.94 o 
  -4   1  37       90.59      128.77     15.92 o 
  -3   1  37      177.07      216.23     12.35 o 
  -2   1  37      561.88      533.09     16.41 o 
  -1   1  37     1057.60     1075.10     38.74 o 
   0   1  37     1827.56     1692.79     28.99 o 
   1   1  37     1055.23     1022.43     37.29 o 
   2   1  37      558.84      521.88     16.13 o 
   3   1  37      171.36      227.41     11.01 o 
   4   1  37       89.33      134.50     13.25 o 
  -4   2  37       54.16       73.06      9.14 o 
  -3   2  37     1505.62     1494.63     43.78 o 
  -2   2  37       50.27       70.65      8.56 o 
  -1   2  37      492.23      571.87     22.20 o 
   0   2  37       13.77       14.72      6.16 o 
   1   2  37      489.84      589.79     35.21 o 
   2   2  37       55.12       84.64      9.57 o 
   3   2  37     1493.31     1353.58     19.80 o 
   4   2  37       59.06       72.86      7.79 o 
  -4   3  37        9.49       29.03      8.30 o 
  -3   3  37      148.00      194.59     12.12 o 
  -2   3  37      248.95      270.06     13.35 o 
  -1   3  37     1295.76     1279.62     26.13 o 
   0   3  37     1820.80     1749.53     69.25 o 
   1   3  37     1299.28     1258.29     41.75 o 
   2   3  37      255.19      265.67     12.69 o 
   3   3  37      151.80      204.48     13.33 o 
   4   3  37        7.13       51.88      7.05 o 
  -3   4  37      171.64      214.03     12.75 o 
  -2   4  37      573.79      605.64     32.91 o 
  -1   4  37       77.74       95.10      9.46 o 
   0   4  37        8.99      100.16     30.57 o 
   1   4  37       80.05       90.17      7.23 o 
   2   4  37      580.86      583.74     14.85 o 
   3   4  37      168.85      186.54     12.82 o 
  -3   5  37       59.15       76.88      9.86 o 
  -2   5  37      405.72      431.68     16.89 o 
  -1   5  37      411.46      439.16     16.51 o 
   0   5  37      895.25      843.13     21.96 o 
   1   5  37      399.40      405.87     16.17 o 
   2   5  37      425.34      395.03     20.25 o 
   3   5  37       57.04       59.12      9.86 o 
  -1   6  37      234.47      281.64     14.11 o 
   0   6  37        5.01       12.83     42.90 o 
   1   6  37      241.80      294.96     21.75 o 
   0   0  38     2654.25     2360.45     91.23 o 
   1   0  38       11.34       74.99     11.43 o 
   2   0  38     1025.94      948.83     26.28 o 
   3   0  38      392.80      399.42     16.35 o 
   4   0  38       33.77       84.14      8.60 o 
  -4   1  38      353.79      379.95     22.06 o 
  -3   1  38      510.79      514.23     17.20 o 
  -2   1  38      302.43      328.76     20.67 o 
  -1   1  38      890.92      916.82     22.27 o 
   0   1  38       89.90      144.41     10.08 o 
   1   1  38      886.06      864.52     50.95 o 
   2   1  38      302.14      347.24     27.72 o 
   3   1  38      516.52      491.83     14.24 o 
   4   1  38      369.06      382.39     13.16 o 
  -4   2  38      553.28      555.48     19.93 o 
  -3   2  38      267.61      319.64     24.57 o 
  -2   2  38      488.46      452.73     21.86 o 
  -1   2  38     1183.68     1130.62     28.43 o 
   0   2  38        0.87       66.42     32.08 o 
   1   2  38     1213.46     1105.02     29.86 o 
   2   2  38      499.04      478.44     13.97 o 
   3   2  38      267.53      316.93     15.00 o 
   4   2  38      540.18      495.56     12.91 o 
  -4   3  38      225.36      262.71     14.39 o 
  -3   3  38      549.63      551.53     18.70 o 
  -2   3  38      445.16      467.37     16.94 o 
  -1   3  38      306.96      356.07     25.90 o 
   0   3  38      737.57      738.19     24.20 o 
   1   3  38      323.78      380.01     14.79 o 
   2   3  38      441.59      455.23     19.01 o 
   3   3  38      556.95      520.36     17.56 o 
   4   3  38      227.81      235.59     13.71 o 
  -3   4  38      459.38      456.37     17.47 o 
  -2   4  38      567.33      596.00     19.19 o 
  -1   4  38      138.41      175.16     17.05 o 
   0   4  38     1149.33     1120.60     24.89 o 
   1   4  38      140.72      202.28     11.90 o 
   2   4  38      599.27      594.02     23.64 o 
   3   4  38      448.07      407.50     35.17 o 
  -2   5  38      394.60      413.47     16.82 o 
  -1   5  38      497.70      545.10     20.18 o 
   0   5  38      264.54      265.70     13.49 o 
   1   5  38      500.11      500.40     52.43 o 
   2   5  38      410.77      401.88     17.00 o 
   0   6  38       87.42       76.15     48.12 o 
   1   0  39     2210.00     2110.13     51.70 o 
   2   0  39       15.68       56.12      7.79 o 
   3   0  39      169.54      206.57     13.43 o 
   4   0  39      185.29      176.08     10.50 o 
  -4   1  39      391.97      427.33     21.07 o 
  -3   1  39      597.35      578.41     18.12 o 
  -2   1  39      744.87      717.66     34.83 o 
  -1   1  39      232.22      309.92     23.79 o 
   0   1  39       37.76       72.85      8.43 o 
   1   1  39      222.31      302.18     19.30 o 
   2   1  39      760.53      715.24     19.35 o 
   3   1  39      578.32      557.08     32.41 o 
   4   1  39      379.71      403.33     17.83 o 
  -4   2  39       16.66       56.36      9.00 o 
  -3   2  39      163.33      170.51     11.90 o 
  -2   2  39      629.99      654.98     22.85 o 
  -1   2  39       11.85       50.61     14.66 o 
   0   2  39     2006.89     1749.78     56.35 o 
   1   2  39        8.76       65.31      8.01 o 
   2   2  39      636.10      667.22     15.45 o 
   3   2  39      173.94      171.24      8.41 o 
   4   2  39       13.95       64.28      6.74 o 
  -3   3  39      282.38      314.91     15.02 o 
  -2   3  39      746.23      789.65     21.75 o 
  -1   3  39      104.29      140.69     10.40 o 
   0   3  39       15.87       72.95     10.47 o 
   1   3  39      119.65      153.99     10.55 o 
   2   3  39      744.70      766.44     20.50 o 
   3   3  39      276.94      294.05     10.44 o 
  -3   4  39       61.65       97.56     10.25 o 
  -2   4  39       71.57       98.58      9.73 o 
  -1   4  39     1443.04     1447.32     28.65 o 
   0   4  39       70.84       92.86      9.78 o 
   1   4  39     1483.15     1454.59     34.42 o 
   2   4  39       76.15       95.58      8.11 o 
   3   4  39       64.24       95.75     13.64 o 
  -2   5  39      143.74      167.80     11.95 o 
  -1   5  39      114.79      158.78     14.01 o 
   0   5  39      190.80      206.58     12.36 o 
   1   5  39      113.76      165.39     15.95 o 
   2   5  39      138.40      145.25     14.62 o 
   0   0  40      284.12      248.83     17.93 o 
   1   0  40      236.82      355.74     43.05 o 
   2   0  40        1.02       19.79      6.88 o 
   3   0  40      786.88      733.66     20.37 o 
   4   0  40        1.26       34.46      7.84 o 
  -4   1  40        0.15       26.46      7.88 o 
  -3   1  40       58.83       89.18      9.40 o 
  -2   1  40      467.83      495.59     21.00 o 
  -1   1  40     1158.69     1128.31     25.38 o 
   0   1  40     1026.64      879.10     28.45 o 
   1   1  40     1170.80     1144.93     25.20 o 
   2   1  40      466.04      488.40     19.10 o 
   3   1  40       60.36       93.96      9.49 o 
   4   1  40        0.02       38.28      7.37 o 
  -3   2  40        9.17       24.93      7.82 o 
  -2   2  40     1109.53     1164.76     26.16 o 
  -1   2  40       29.99       42.34      8.51 o 
   0   2  40        3.86      113.20     25.61 o 
   1   2  40       31.69       40.67      7.08 o 
   2   2  40     1119.89     1138.96     30.51 o 
   3   2  40        7.28       35.94      6.43 o 
  -3   3  40      140.76      165.96     12.08 o 
  -2   3  40      267.16      316.46     14.95 o 
  -1   3  40      428.72      401.22     15.76 o 
   0   3  40      837.01      766.30     23.22 o 
   1   3  40      440.87      436.97     24.91 o 
   2   3  40      264.97      307.37     11.35 o 
   3   3  40      138.21      153.82      9.18 o 
  -2   4  40       46.46       62.25      8.87 o 
  -1   4  40       79.25      129.43     23.33 o 
   0   4  40       20.60       29.41      7.50 o 
   1   4  40       86.29      165.50     12.18 o 
   2   4  40       45.47       52.42      9.66 o 
  -1   5  40      737.13      728.75     21.43 o 
   0   5  40      156.58      179.58     12.69 o 
   1   5  40      758.20      774.45     30.60 o 
   1   0  41     1505.74     1407.48     28.88 o 
   2   0  41      294.10      256.48     13.22 o 
   3   0  41       56.11       88.59     14.14 o 
  -3   1  41      335.50      338.27     14.79 o 
  -2   1  41      364.87      374.03     14.78 o 
  -1   1  41      610.82      646.04     39.82 o 
   0   1  41      587.01      571.60     18.04 o 
   1   1  41      608.33      618.04     19.08 o 
   2   1  41      381.01      387.48     18.08 o 
   3   1  41      348.37      324.97     14.41 o 
  -3   2  41      261.80      279.52     14.45 o 
  -2   2  41      397.31      427.53     16.68 o 
  -1   2  41      181.26      250.18     13.82 o 
   0   2  41     1118.90     1050.27     24.48 o 
   1   2  41      175.91      230.21     23.06 o 
   2   2  41      397.25      418.38     13.26 o 
   3   2  41      259.05      264.56     11.41 o 
  -3   3  41      296.95      303.72     15.33 o 
  -2   3  41      400.05      433.12     17.25 o 
  -1   3  41      384.90      377.73     22.53 o 
   0   3  41      203.16      243.07     13.15 o 
   1   3  41      415.42      436.20     23.86 o 
   2   3  41      397.57      376.90     12.94 o 
   3   3  41      293.91      288.78     12.18 o 
  -2   4  41      140.06      151.25     11.78 o 
  -1   4  41      469.42      453.74     22.03 o 
   0   4  41       16.62       47.80     10.94 o 
   1   4  41      464.12      439.82     21.35 o 
   2   4  41      130.24      129.96      8.67 o 
   0   5  41      507.54      493.29     18.04 o 
   0   0  42     1772.57     1728.44     44.75 o 
   1   0  42       31.06      101.35     13.24 o 
   2   0  42      538.51      574.67     38.20 o 
   3   0  42      108.74       87.94      9.52 o 
  -3   1  42      351.56      336.42     15.00 o 
  -2   1  42      257.37      254.20     18.69 o 
  -1   1  42      257.98      306.08     15.29 o 
   0   1  42       48.90      107.10     17.70 o 
   1   1  42      255.40      293.38     21.70 o 
   2   1  42      263.30      259.91     13.58 o 
   3   1  42      338.12      331.45     15.80 o 
  -3   2  42      214.15      250.70     14.11 o 
  -2   2  42       78.92       91.52      9.59 o 
  -1   2  42     1000.71     1003.58     24.96 o 
   0   2  42      124.83      163.27     14.80 o 
   1   2  42     1018.48     1009.53     36.46 o 
   2   2  42       82.64       94.15      7.77 o 
   3   2  42      214.17      254.10     16.67 o 
  -2   3  42      197.46      219.11     13.09 o 
  -1   3  42      232.37      272.55     27.51 o 
   0   3  42       14.01       31.76      7.71 o 
   1   3  42      226.95      252.42     30.07 o 
   2   3  42      204.71      203.23     10.17 o 
  -1   4  42      106.90      124.45     11.74 o 
   0   4  42      801.79      796.09     38.58 o 
   1   4  42      107.13      119.13     10.43 o 
   1   0  43       31.71       28.45      7.01 o 
   2   0  43      404.53      414.41     16.86 o 
   3   0  43        0.71       15.63      7.16 o 
  -3   1  43       94.58      116.16     10.31 o 
  -2   1  43      287.32      291.44     16.64 o 
  -1   1  43      304.72      294.36     18.83 o 
   0   1  43      938.09      918.83     32.79 o 
   1   1  43      317.97      324.23     25.22 o 
   2   1  43      286.86      302.72     16.47 o 
   3   1  43       90.66      122.34     10.32 o 
  -2   2  43       28.76       50.15      8.24 o 
  -1   2  43      177.71      217.77     12.92 o 
   0   2  43       48.88       54.82      8.19 o 
   1   2  43      176.34      234.98     27.94 o 
   2   2  43       31.78       49.69      8.19 o 
  -2   3  43      196.55      182.48     12.43 o 
  -1   3  43      738.43      771.86     24.06 o 
   0   3  43      128.32      152.83     15.98 o 
   1   3  43      736.78      742.70     27.12 o 
   2   3  43      198.11      198.44     12.13 o 
  -1   4  43       71.71       63.75     48.02 o 
   0   4  43       25.10       78.10     10.20 o 
   1   4  43       71.93       91.83     61.65 o 
   0   0  44      877.86      811.02     31.53 o 
   1   0  44       89.19      109.99     14.86 o 
   2   0  44       57.98       67.40      8.80 o 
  -2   1  44      222.44      240.05     16.52 o 
  -1   1  44      356.52      358.60     26.65 o 
   0   1  44       88.70      117.51      9.87 o 
   1   1  44      358.09      350.64     15.19 o 
   2   1  44      232.74      244.03     16.22 o 
  -2   2  44      284.39      271.43     14.33 o 
  -1   2  44      402.87      401.69     16.68 o 
   0   2  44       61.73      108.17      9.91 o 
   1   2  44      412.97      362.58     19.83 o 
   2   2  44      280.70      287.87     14.38 o 
  -1   3  44      321.28      346.98     15.62 o 
   0   3  44      279.69      268.83     15.33 o 
   1   3  44      319.44      328.61     15.20 o 
   1   0  45      722.42      698.47     29.06 o 
   2   0  45       82.41       79.59     13.70 o 
  -2   1  45       87.33       71.44      8.87 o 
  -1   1  45      148.74      163.11     15.10 o 
   0   1  45       96.59      100.00      9.73 o 
   1   1  45      150.75      174.35     12.24 o 
   2   1  45       79.69       82.05     10.10 o 
  -1   2  45      100.71      109.72     10.26 o 
   0   2  45      896.18      822.13     22.93 o 
   1   2  45       98.09      108.82      9.95 o 
   0   3  45        2.96       30.16      7.26 o 
   0   0  46       46.90       75.06     38.42 o 
   1   0  46       28.67       53.96      8.29 o 
  -1   1  46      408.40      412.35     16.88 o 
   0   1  46      334.13      352.45     23.63 o 
   1   1  46      412.17      398.29     16.60 o 
   0   2  46        0.99       55.64     10.14 o 
                                                 
